# Supplementary material for: Oral lichen planus interactome reveals CXCR4 and CXCL12 as candidate therapeutic targets
Source: Sci Rep. 2020 Mar 25;10:5454. doi: 10.1038/s41598-020-62258-7 (PMC7096434; doi:10.1038/s41598-020-62258-7)
Supplement: Supplementary file 2 — upplementary Dataset 1. [file 41598_2020_62258_MOESM2_ESM.xlsx]

## Sheet: Génie protein-coding genes 
Rank	GeneID	Symbol	n	n_pos	FDR	Top 10 pmids
1	55353	LAPTM4B	80	24	0	28618967 (p=2.08e-04), 24676601 (p=3.02e-04), 27391361 (p=6.02e-04), 23312008 (p=6.03e-04), 22412199 (p=8.02e-04), 17965115 (p=1.10e-03), 21656743 (p=1.10e-03), 17074969 (p=2.00e-03), 23345117 (p=2.70e-03), 22984631 (p=2.80e-03),
2	81037	CLPTM1L	91	25	0	28025427 (p=4.01e-04), 24175795 (p=7.00e-04), 24386361 (p=7.02e-04), 20802237 (p=1.10e-03), 25155038 (p=1.10e-03), 20548021 (p=1.80e-03), 24907075 (p=2.70e-03), 24634236 (p=3.40e-03), 26621837 (p=3.80e-03), 25007268 (p=3.80e-03),
3	2073	ERCC5	243	63	0	19692168 (p=3.02e-04), 15746040 (p=5.02e-04), 22108238 (p=6.01e-04), 22981091 (p=6.02e-04), 22371296 (p=7.00e-04), 23330005 (p=9.00e-04), 22659345 (p=1.00e-03), 27175691 (p=1.10e-03), 17164380 (p=1.10e-03), 17575242 (p=1.10e-03),
4	51196	PLCE1	131	28	0	21689432 (p=8.02e-04), 23390063 (p=1.10e-03), 25139097 (p=1.10e-03), 25520085 (p=1.20e-03), 24254309 (p=1.40e-03), 23797815 (p=1.50e-03), 22744421 (p=1.70e-03), 22203178 (p=1.90e-03), 22412849 (p=2.60e-03), 23222411 (p=2.80e-03),
5	2052	EPHX1	353	70	0	19692168 (p=3.02e-04), 17273734 (p=5.01e-04), 18816171 (p=7.00e-04), 12085365 (p=8.01e-04), 18811882 (p=1.20e-03), 18510611 (p=1.50e-03), 11124296 (p=1.70e-03), 25923690 (p=2.70e-03), 26295053 (p=2.70e-03), 14669306 (p=2.80e-03),
6	6817	SULT1A1	219	43	0	16575574 (p=4.00e-04), 16232327 (p=7.02e-04), 19776291 (p=8.02e-04), 25225888 (p=1.00e-03), 18318428 (p=1.50e-03), 15952058 (p=1.70e-03), 26455829 (p=2.70e-03), 25103078 (p=2.70e-03), 14648207 (p=2.70e-03), 15894657 (p=3.00e-03),
7	81793	TLR10	89	16	0	23370977 (p=3.60e-03), 19423540 (p=3.60e-03), 20568250 (p=3.60e-03), 22504414 (p=3.60e-03), 23124277 (p=3.60e-03), 20438785 (p=4.00e-03), 20406964 (p=4.50e-03), 20453000 (p=4.50e-03), 19505919 (p=6.00e-03), 16537705 (p=6.60e-03),
8	346389	MACC1	102	18	0	24465159 (p=2.11e-04), 23812675 (p=7.00e-04), 23665971 (p=7.01e-04), 27439755 (p=9.00e-04), 21955323 (p=1.20e-03), 23737034 (p=1.20e-03), 22838389 (p=1.40e-03), 23095620 (p=1.40e-03), 26065229 (p=2.20e-03), 25579553 (p=3.60e-03),
9	7507	XPA	216	38	0	19692168 (p=3.02e-04), 15746040 (p=5.02e-04), 26156020 (p=6.02e-04), 17040931 (p=8.01e-04), 27622501 (p=1.10e-03), 20817763 (p=1.10e-03), 17575242 (p=1.10e-03), 17825393 (p=1.20e-03), 15213713 (p=2.30e-03), 19074750 (p=3.40e-03),
10	3817	KLK2	80	14	0	23936387 (p=1.20e-03), 15643194 (p=1.80e-03), 19003994 (p=2.60e-03), 17085659 (p=3.00e-03), 19423540 (p=3.60e-03), 20438785 (p=4.00e-03), 20406964 (p=4.50e-03), 17257635 (p=4.50e-03), 23683475 (p=5.50e-03), 25153390 (p=8.60e-03),
11	23600	AMACR	110	18	0	11956072 (p=2.11e-04), 19692168 (p=3.02e-04), 25307752 (p=7.02e-04), 29277318 (p=8.01e-04), 26928323 (p=1.70e-03), 27271990 (p=2.00e-03), 20503447 (p=3.00e-03), 22248277 (p=3.50e-03), 25773837 (p=3.60e-03), 19148275 (p=3.60e-03),
12	56244	BTNL2	86	14	0	21072187 (p=2.80e-03), 24943344 (p=3.60e-03), 22936702 (p=3.70e-03), 26617759 (p=4.30e-03), 21323541 (p=4.50e-03), 20453000 (p=4.50e-03), 22991420 (p=5.10e-03), 19882345 (p=6.20e-03), 27532663 (p=6.60e-03), 23321320 (p=8.30e-03),
13	3978	LIG1	97	15	0	19692168 (p=3.02e-04), 23339595 (p=1.20e-03), 19661089 (p=3.30e-03), 17203305 (p=3.60e-03), 15958648 (p=3.60e-03), 22139380 (p=4.40e-03), 17108146 (p=4.40e-03), 24084463 (p=4.40e-03), 20453000 (p=4.50e-03), 20574454 (p=8.20e-03),
14	54577	UGT1A7	99	15	0	15319294 (p=1.20e-03), 22402308 (p=1.40e-03), 12010889 (p=1.80e-03), 18054330 (p=3.00e-03), 11562393 (p=3.30e-03), 16086712 (p=3.40e-03), 11677206 (p=3.60e-03), 16159430 (p=4.50e-03), 19360737 (p=5.10e-03), 16199544 (p=6.20e-03),
15	6470	SHMT1	130	19	0	19692168 (p=3.02e-04), 20842733 (p=7.01e-04), 16365025 (p=9.00e-04), 20920350 (p=1.00e-03), 24362509 (p=1.20e-03), 20615890 (p=1.20e-03), 16536979 (p=1.80e-03), 15122597 (p=2.40e-03), 25194438 (p=2.70e-03), 16006999 (p=3.50e-03),
16	6716	SRD5A2	227	33	0	11571725 (p=6.02e-04), 18163429 (p=1.10e-03), 15241822 (p=2.00e-03), 14652280 (p=2.00e-03), 25310105 (p=2.20e-03), 19215786 (p=2.40e-03), 12971967 (p=2.60e-03), 11751447 (p=2.70e-03), 17328668 (p=2.80e-03), 11164181 (p=3.00e-03),
17	9156	EXO1	106	15	0	19692168 (p=3.02e-04), 22205538 (p=4.00e-04), 22296401 (p=1.20e-03), 15550454 (p=1.90e-03), 26646562 (p=2.20e-03), 18270339 (p=3.10e-03), 25598504 (p=3.80e-03), 27894089 (p=4.40e-03), 20453000 (p=4.50e-03), 20337148 (p=4.50e-03),
18	9	NAT1	228	32	0	19692168 (p=3.02e-04), 12037388 (p=1.00e-03), 20819778 (p=1.10e-03), 11895912 (p=1.40e-03), 18510611 (p=1.50e-03), 16112301 (p=1.80e-03), 15064998 (p=2.70e-03), 16434594 (p=3.00e-03), 15095308 (p=3.40e-03), 15746160 (p=3.60e-03),
19	2264	FGFR4	201	28	0	25684949 (p=3.01e-04), 21656577 (p=3.01e-04), 20066896 (p=7.02e-04), 23226373 (p=8.01e-04), 23901234 (p=9.01e-04), 20844967 (p=1.10e-03), 16012724 (p=1.10e-03), 17084840 (p=1.10e-03), 26840079 (p=1.10e-03), 20876804 (p=1.20e-03),
20	387715	ARMS2	194	27	0	19568762 (p=1.10e-03), 27099955 (p=2.00e-03), 22133792 (p=3.30e-03), 18164066 (p=3.70e-03), 20888482 (p=3.70e-03), 19933195 (p=4.40e-03), 20346514 (p=4.40e-03), 19197355 (p=4.50e-03), 18400199 (p=5.10e-03), 19661236 (p=5.10e-03),
21	4522	MTHFD1	189	26	0	20447924 (p=1.10e-03), 20615890 (p=1.20e-03), 15122597 (p=2.40e-03), 21537707 (p=2.70e-03), 15861780 (p=3.60e-03), 17548676 (p=3.80e-03), 20570913 (p=4.40e-03), 20056620 (p=4.40e-03), 24977710 (p=4.50e-03), 19493349 (p=4.50e-03),
22	1789	DNMT3B	338	46	0	16012746 (p=2.11e-04), 26966018 (p=5.00e-04), 24625449 (p=6.03e-04), 20819778 (p=1.10e-03), 22301400 (p=1.20e-03), 24362509 (p=1.20e-03), 20381446 (p=1.20e-03), 15528220 (p=1.20e-03), 18455294 (p=1.40e-03), 16920385 (p=1.40e-03),
23	6775	STAT4	230	31	0	19950257 (p=1.10e-03), 19333953 (p=1.20e-03), 20219786 (p=1.40e-03), 25369137 (p=2.20e-03), 22569826 (p=2.70e-03), 27342690 (p=2.70e-03), 25913043 (p=2.70e-03), 21418779 (p=3.00e-03), 19423540 (p=3.60e-03), 19674979 (p=3.60e-03),
24	4595	MUTYH	249	33	0	19300419 (p=2.07e-04), 19692168 (p=3.02e-04), 19527492 (p=9.00e-04), 23618615 (p=1.10e-03), 19338676 (p=1.60e-03), 22126480 (p=2.00e-03), 19161591 (p=2.70e-03), 16890597 (p=3.00e-03), 20571908 (p=3.00e-03), 25998844 (p=3.60e-03),
25	100133941	CD24	250	33	0	24167614 (p=1.05e-04), 26900300 (p=2.07e-04), 26187149 (p=2.12e-04), 23314606 (p=5.00e-04), 25872416 (p=6.01e-04), 20354454 (p=7.00e-04), 23835592 (p=1.00e-03), 19610054 (p=1.10e-03), 26351781 (p=1.20e-03), 24622067 (p=1.20e-03),
26	10643	IGF2BP3	217	27	0	19672661 (p=2.05e-04), 27863864 (p=3.00e-04), 25695077 (p=3.02e-04), 21694464 (p=5.01e-04), 19695680 (p=5.02e-04), 26158423 (p=6.03e-04), 21838610 (p=8.01e-04), 16814207 (p=1.70e-03), 24726263 (p=1.80e-03), 20562850 (p=2.20e-03),
27	10630	PDPN	196	24	0	23161183 (p=2.07e-04), 20196862 (p=2.08e-04), 27240861 (p=2.13e-04), 24966946 (p=2.14e-04), 18202409 (p=3.01e-04), 19356249 (p=5.00e-04), 23473850 (p=5.01e-04), 25098985 (p=6.02e-04), 19773378 (p=7.02e-04), 27389969 (p=7.02e-04),
28	2078	ERG	370	43	0	25639219 (p=2.12e-04), 23381693 (p=5.00e-04), 26294063 (p=6.02e-04), 25897494 (p=6.02e-04), 22696228 (p=7.02e-04), 27630329 (p=8.00e-04), 29277318 (p=8.01e-04), 24909781 (p=8.01e-04), 23653096 (p=8.02e-04), 20442300 (p=1.10e-03),
29	216	ALDH1A1	278	32	0	23707659 (p=7.70e-05), 22782852 (p=2.01e-04), 22725270 (p=2.03e-04), 23483187 (p=2.11e-04), 20228222 (p=2.13e-04), 21399615 (p=3.00e-04), 22878609 (p=7.00e-04), 24450601 (p=8.02e-04), 23759596 (p=1.10e-03), 25253129 (p=1.20e-03),
30	7096	TLR1	192	22	0	28327786 (p=2.20e-03), 28474755 (p=2.70e-03), 24581860 (p=3.00e-03), 21048935 (p=3.30e-03), 19423540 (p=3.60e-03), 20568250 (p=3.60e-03), 27806314 (p=3.60e-03), 20438785 (p=4.00e-03), 20406964 (p=4.50e-03), 20453000 (p=4.50e-03),
31	3880	KRT19	237	27	0	18329483 (p=2.12e-04), 23686805 (p=6.02e-04), 19574886 (p=7.02e-04), 27654256 (p=8.02e-04), 26292957 (p=9.00e-04), 18059224 (p=1.10e-03), 18308654 (p=1.10e-03), 26977595 (p=1.20e-03), 22990361 (p=1.70e-03), 26408719 (p=1.90e-03),
32	2938	GSTA1	203	23	0	15319294 (p=1.20e-03), 22079734 (p=1.20e-03), 23731957 (p=1.70e-03), 21169260 (p=1.80e-03), 20056632 (p=3.40e-03), 15746160 (p=3.60e-03), 20331903 (p=3.60e-03), 24075358 (p=4.40e-03), 22040239 (p=6.00e-03), 17899366 (p=6.20e-03),
33	929	CD14	691	78	0	23796347 (p=2.12e-04), 19692168 (p=3.02e-04), 20636398 (p=6.03e-04), 18008256 (p=1.10e-03), 17438094 (p=1.50e-03), 18415752 (p=2.00e-03), 24419414 (p=2.00e-03), 28122493 (p=2.70e-03), 23990939 (p=2.80e-03), 24581860 (p=3.00e-03),
34	4317	MMP8	188	21	0	18366705 (p=8.01e-04), 21784671 (p=8.01e-04), 19094243 (p=8.02e-04), 12101112 (p=3.60e-03), 28652424 (p=3.80e-03), 18768525 (p=3.80e-03), 19064570 (p=3.90e-03), 26132583 (p=3.90e-03), 25633268 (p=4.50e-03), 22113040 (p=4.50e-03),
35	2074	ERCC6	183	20	0	19692168 (p=3.02e-04), 15746040 (p=5.02e-04), 17933579 (p=8.00e-04), 17575242 (p=1.10e-03), 16537713 (p=1.20e-03), 26649138 (p=1.90e-03), 20044625 (p=2.00e-03), 18270339 (p=3.10e-03), 19661089 (p=3.30e-03), 27791261 (p=3.80e-03),
36	5888	RAD51	578	60	0	12673366 (p=2.10e-04), 19692168 (p=3.02e-04), 20804747 (p=5.02e-04), 24708616 (p=5.02e-04), 25743260 (p=6.02e-04), 18768166 (p=7.00e-04), 17118968 (p=7.01e-04), 19064565 (p=7.02e-04), 25556492 (p=8.02e-04), 22634097 (p=8.02e-04),
37	3304	HSPA1B	226	23	0	18344806 (p=5.01e-04), 19626584 (p=1.40e-03), 25169537 (p=1.80e-03), 12691826 (p=1.90e-03), 26745065 (p=2.00e-03), 18518860 (p=2.20e-03), 25842857 (p=2.40e-03), 23490384 (p=2.60e-03), 18478330 (p=3.60e-03), 22037874 (p=3.80e-03),
38	5268	SERPINB5	219	22	0	24030740 (p=3.00e-04), 21732742 (p=1.00e-03), 26067133 (p=1.10e-03), 21833477 (p=1.10e-03), 27221742 (p=1.10e-03), 22962304 (p=1.20e-03), 25775950 (p=1.40e-03), 18236066 (p=2.30e-03), 20346150 (p=2.40e-03), 14991928 (p=2.70e-03),
39	1048	CEACAM5	213	21	0	26374829 (p=6.00e-04), 23300138 (p=7.01e-04), 20095885 (p=8.02e-04), 23296402 (p=1.20e-03), 14566828 (p=3.00e-03), 21618511 (p=3.30e-03), 17936797 (p=3.60e-03), 22563932 (p=4.40e-03), 21573768 (p=4.40e-03), 18083270 (p=4.50e-03),
40	768	CA9	259	25	0	12576453 (p=2.02e-04), 21694464 (p=5.01e-04), 23226559 (p=7.02e-04), 18695901 (p=8.00e-04), 24745019 (p=9.00e-04), 20819778 (p=1.10e-03), 24349364 (p=1.20e-03), 22843905 (p=1.80e-03), 26526582 (p=2.30e-03), 16416108 (p=2.80e-03),
41	864	RUNX3	316	30	0	19695681 (p=9.07e-05), 22576578 (p=2.10e-04), 25967717 (p=3.01e-04), 25391920 (p=3.01e-04), 25229459 (p=5.00e-04), 29019900 (p=5.00e-04), 25333219 (p=5.02e-04), 20160714 (p=6.00e-04), 18639281 (p=6.01e-04), 23959374 (p=7.01e-04),
42	4436	MSH2	701	65	0	21323960 (p=1.05e-04), 11857301 (p=2.09e-04), 19207881 (p=2.11e-04), 19692168 (p=3.02e-04), 15904475 (p=6.02e-04), 16252083 (p=6.02e-04), 19759184 (p=1.10e-03), 19464205 (p=1.10e-03), 20564624 (p=1.10e-03), 19818066 (p=1.10e-03),
43	2272	FHIT	322	29	0	24935385 (p=2.04e-04), 14566838 (p=2.07e-04), 12893195 (p=2.08e-04), 19096006 (p=2.10e-04), 15328196 (p=2.12e-04), 16115913 (p=6.02e-04), 25422218 (p=7.01e-04), 14675322 (p=8.01e-04), 26929601 (p=1.10e-03), 17393360 (p=1.10e-03),
44	1138	CHRNA5	211	19	0	24793809 (p=8.01e-04), 20548021 (p=1.80e-03), 25329654 (p=1.80e-03), 20691427 (p=2.20e-03), 23844051 (p=2.60e-03), 23221128 (p=3.50e-03), 27050379 (p=3.80e-03), 19005185 (p=4.40e-03), 18385738 (p=4.40e-03), 19733931 (p=4.40e-03),
45	8660	IRS2	216	19	0	24656929 (p=8.02e-04), 19124510 (p=1.20e-03), 23251408 (p=1.70e-03), 18611262 (p=3.30e-03), 21852217 (p=3.50e-03), 15247132 (p=3.70e-03), 22844442 (p=6.70e-03), 24175768 (p=7.80e-03), 28360393 (p=8.20e-03), 24497996 (p=8.20e-03),
46	5654	HTRA1	230	20	0	28586045 (p=2.09e-04), 27809811 (p=7.02e-04), 27388476 (p=1.80e-03), 23209669 (p=3.00e-03), 18427598 (p=3.60e-03), 17053109 (p=3.60e-03), 18164066 (p=3.70e-03), 20888482 (p=3.70e-03), 19933195 (p=4.40e-03), 20346514 (p=4.40e-03),
47	4830	NME1	292	25	0	17885583 (p=4.00e-04), 21176535 (p=5.01e-04), 22903495 (p=5.02e-04), 23768014 (p=5.03e-04), 15129904 (p=8.01e-04), 18676749 (p=1.10e-03), 20955383 (p=1.10e-03), 16044917 (p=1.10e-03), 27888614 (p=2.00e-03), 19183483 (p=2.30e-03),
48	3592	IL12A	366	31	0	19692168 (p=3.02e-04), 14675394 (p=6.02e-04), 19118071 (p=1.40e-03), 27819525 (p=1.80e-03), 19505916 (p=2.10e-03), 15643599 (p=2.90e-03), 21606320 (p=3.50e-03), 18628242 (p=3.60e-03), 20568250 (p=3.60e-03), 23778029 (p=3.90e-03),
49	847	CAT	344	29	0	17549373 (p=2.09e-04), 19692168 (p=3.02e-04), 19584075 (p=6.01e-04), 25837767 (p=1.80e-03), 25307973 (p=2.40e-03), 17634480 (p=2.40e-03), 18353692 (p=2.80e-03), 20643115 (p=3.00e-03), 25894370 (p=3.60e-03), 26990426 (p=3.60e-03),
50	3953	LEPR	582	48	0	25809704 (p=3.02e-04), 19692168 (p=3.02e-04), 18855010 (p=5.02e-04), 19520793 (p=8.01e-04), 16504019 (p=9.00e-04), 26634459 (p=1.00e-03), 19697123 (p=2.00e-03), 19035456 (p=2.00e-03), 18357374 (p=2.50e-03), 22278432 (p=2.70e-03),
51	2289	FKBP5	243	20	0	28218707 (p=9.69e-05), 23406438 (p=2.90e-03), 21536970 (p=3.60e-03), 21508514 (p=3.60e-03), 19199039 (p=3.70e-03), 25047302 (p=4.40e-03), 24856550 (p=4.50e-03), 19924111 (p=4.60e-03), 22459275 (p=4.60e-03), 24959896 (p=6.00e-03),
52	324	APC	753	59	0	19692168 (p=3.02e-04), 15943410 (p=6.00e-04), 19606680 (p=6.01e-04), 16322291 (p=6.01e-04), 22077694 (p=6.03e-04), 19527492 (p=9.00e-04), 19945765 (p=1.00e-03), 26447891 (p=1.10e-03), 19470943 (p=1.10e-03), 12584179 (p=1.10e-03),
53	7161	TP73	576	45	0	18988287 (p=2.14e-04), 15390192 (p=4.00e-04), 15180941 (p=4.00e-04), 17094900 (p=5.02e-04), 23386643 (p=6.01e-04), 17761206 (p=6.02e-04), 15492852 (p=8.00e-04), 19585505 (p=9.00e-04), 20733477 (p=1.00e-03), 15466174 (p=1.00e-03),
54	7077	TIMP2	401	31	0	17342343 (p=1.04e-04), 15754326 (p=6.00e-04), 16275157 (p=6.02e-04), 25656607 (p=7.01e-04), 16424893 (p=8.00e-04), 25771900 (p=8.02e-04), 14604886 (p=9.00e-04), 22169692 (p=1.00e-03), 22374248 (p=2.70e-03), 22438955 (p=2.80e-03),
55	3570	IL6R	356	27	0	19692168 (p=3.02e-04), 26714766 (p=7.02e-04), 24668548 (p=8.02e-04), 19671870 (p=1.20e-03), 19124510 (p=1.20e-03), 19505916 (p=2.10e-03), 19713205 (p=3.30e-03), 27460086 (p=3.60e-03), 20568250 (p=3.60e-03), 26563755 (p=4.40e-03),
56	3481	IGF2	583	44	0	20119675 (p=2.03e-04), 21268128 (p=2.14e-04), 19692168 (p=3.02e-04), 23943562 (p=5.02e-04), 24318096 (p=6.01e-04), 24451943 (p=6.01e-04), 24706416 (p=8.00e-04), 20157191 (p=8.01e-04), 15970649 (p=8.01e-04), 24656929 (p=8.02e-04),
57	7424	VEGFC	400	30	0	26124351 (p=2.01e-04), 19671876 (p=5.00e-04), 26104766 (p=5.03e-04), 23593187 (p=1.10e-03), 21520987 (p=1.20e-03), 22906075 (p=1.80e-03), 21947598 (p=2.20e-03), 15240540 (p=3.00e-03), 22082308 (p=3.00e-03), 19141404 (p=3.00e-03),
58	3596	IL13	579	42	0	19692168 (p=3.02e-04), 18927306 (p=1.10e-03), 25973044 (p=1.80e-03), 19505916 (p=2.10e-03), 22317767 (p=3.00e-03), 20299965 (p=3.40e-03), 19263529 (p=3.50e-03), 20403914 (p=3.60e-03), 20568250 (p=3.60e-03), 15904474 (p=3.60e-03),
59	3606	IL18	875	63	0	15581980 (p=7.01e-04), 25398690 (p=1.20e-03), 19817957 (p=1.20e-03), 19622039 (p=1.80e-03), 27928589 (p=2.00e-03), 26041375 (p=2.50e-03), 16059673 (p=2.50e-03), 19347053 (p=2.70e-03), 25921117 (p=2.70e-03), 26600055 (p=2.80e-03),
60	1030	CDKN2B	379	27	0	24302590 (p=6.00e-04), 18507837 (p=1.20e-03), 18284544 (p=2.70e-03), 17008550 (p=3.30e-03), 16000597 (p=3.40e-03), 24680834 (p=3.60e-03), 23091611 (p=3.60e-03), 20847058 (p=3.80e-03), 19690970 (p=3.80e-03), 18636124 (p=4.40e-03),
61	7520	XRCC5	398	28	0	19692168 (p=3.02e-04), 21349997 (p=5.00e-04), 23788213 (p=5.01e-04), 18768166 (p=7.00e-04), 18579371 (p=8.02e-04), 20819778 (p=1.10e-03), 15824172 (p=1.20e-03), 17355791 (p=2.20e-03), 19217823 (p=2.30e-03), 12750264 (p=2.70e-03),
62	7133	TNFRSF1B	428	30	0	19497711 (p=6.00e-04), 26177311 (p=6.03e-04), 18206417 (p=8.02e-04), 21995493 (p=1.70e-03), 22617158 (p=2.60e-03), 20842464 (p=3.00e-03), 25098821 (p=3.60e-03), 20568250 (p=3.60e-03), 25982858 (p=3.60e-03), 20100586 (p=3.60e-03),
63	54106	TLR9	635	44	0	25124588 (p=2.06e-04), 28819773 (p=6.01e-04), 23776537 (p=8.00e-04), 24504675 (p=8.00e-04), 28191612 (p=1.10e-03), 23964786 (p=1.90e-03), 26339055 (p=2.50e-03), 22672741 (p=2.60e-03), 24176007 (p=2.70e-03), 23651260 (p=3.00e-03),
64	1116	CHI3L1	335	23	0	23170831 (p=3.02e-04), 28260989 (p=1.10e-03), 25203433 (p=1.20e-03), 23227243 (p=1.40e-03), 18157633 (p=2.50e-03), 27187575 (p=3.30e-03), 20961744 (p=3.60e-03), 23525579 (p=3.60e-03), 27653898 (p=4.40e-03), 27832767 (p=4.40e-03),
65	2212	FCGR2A	446	30	0	20550522 (p=3.00e-04), 19692168 (p=3.02e-04), 19497711 (p=6.00e-04), 21780194 (p=7.02e-04), 20697800 (p=1.10e-03), 16846526 (p=1.20e-03), 20973705 (p=1.20e-03), 19164213 (p=1.90e-03), 12027254 (p=3.20e-03), 12176802 (p=3.30e-03),
66	3593	IL12B	506	34	0	19692168 (p=3.02e-04), 24161121 (p=1.10e-03), 18367309 (p=1.20e-03), 19118071 (p=1.40e-03), 27819525 (p=1.80e-03), 19505916 (p=2.10e-03), 21072187 (p=2.80e-03), 26631030 (p=3.40e-03), 18628242 (p=3.60e-03), 20568250 (p=3.60e-03),
67	2547	XRCC6	419	28	0	23393345 (p=2.09e-04), 22593040 (p=5.00e-04), 22455395 (p=5.01e-04), 22993329 (p=5.02e-04), 18768166 (p=7.00e-04), 26149939 (p=8.00e-04), 26754263 (p=1.10e-03), 23745766 (p=1.10e-03), 17768380 (p=1.20e-03), 21575261 (p=1.20e-03),
68	3077	HFE	862	55	0	19692168 (p=3.02e-04), 11500061 (p=6.01e-04), 15259508 (p=6.03e-04), 21669570 (p=7.02e-04), 18987350 (p=8.02e-04), 17598005 (p=8.02e-04), 15894495 (p=9.00e-04), 23657305 (p=1.00e-03), 19958990 (p=1.20e-03), 15956653 (p=1.70e-03),
69	3383	ICAM1	1114	70	0	19692168 (p=3.02e-04), 28130760 (p=8.01e-04), 20819778 (p=1.10e-03), 26109813 (p=1.10e-03), 15917409 (p=1.10e-03), 22294843 (p=1.20e-03), 26341495 (p=1.20e-03), 17974148 (p=1.20e-03), 24069166 (p=1.20e-03), 15866119 (p=1.50e-03),
70	5133	PDCD1	584	35	0	26004934 (p=5.00e-04), 24389076 (p=6.00e-04), 23041554 (p=6.01e-04), 18056444 (p=6.02e-04), 19224853 (p=7.02e-04), 20657553 (p=7.02e-04), 18041714 (p=8.01e-04), 25427199 (p=8.01e-04), 27120796 (p=1.00e-03), 28460462 (p=1.10e-03),
71	472	ATM	1126	67	0	20171797 (p=2.13e-04), 19692168 (p=3.02e-04), 18288488 (p=5.00e-04), 17019709 (p=5.02e-04), 18579371 (p=8.02e-04), 9288106 (p=1.20e-03), 19094228 (p=1.20e-03), 18638378 (p=1.20e-03), 21108427 (p=1.70e-03), 22030623 (p=1.70e-03),
72	3117	HLA-DQA1	757	44	0	19196481 (p=8.01e-04), 19961590 (p=8.02e-04), 11097225 (p=1.10e-03), 11900275 (p=1.20e-03), 15652424 (p=1.90e-03), 15691311 (p=2.20e-03), 17906106 (p=2.60e-03), 21072187 (p=2.80e-03), 15688398 (p=2.80e-03), 23482656 (p=3.00e-03),
73	185	AGTR1	851	49	0	23694962 (p=7.02e-04), 19302184 (p=1.10e-03), 22782431 (p=1.10e-03), 17285438 (p=1.40e-03), 15153745 (p=1.80e-03), 12865608 (p=3.10e-03), 26261635 (p=3.40e-03), 20537563 (p=3.40e-03), 21638051 (p=3.50e-03), 19263529 (p=3.50e-03),
74	3934	LCN2	577	33	0	17554627 (p=2.07e-04), 23056218 (p=2.09e-04), 21573795 (p=6.02e-04), 21420718 (p=8.01e-04), 12473066 (p=1.00e-03), 24568505 (p=1.10e-03), 17530720 (p=1.40e-03), 25195004 (p=2.50e-03), 22664934 (p=3.00e-03), 19727808 (p=3.40e-03),
75	4282	MIF	604	33	0	17728788 (p=3.01e-04), 21750916 (p=1.10e-03), 19009023 (p=1.80e-03), 26107210 (p=2.60e-03), 18074864 (p=3.20e-03), 26825917 (p=3.40e-03), 22302395 (p=3.60e-03), 19423540 (p=3.60e-03), 26542751 (p=3.60e-03), 24429801 (p=3.90e-03),
76	11200	CHEK2	513	28	0	18086786 (p=8.00e-04), 17040931 (p=8.01e-04), 11751432 (p=8.02e-04), 21184685 (p=1.40e-03), 18834326 (p=1.90e-03), 19839522 (p=3.00e-03), 18270339 (p=3.10e-03), 15466005 (p=3.60e-03), 24599715 (p=3.60e-03), 22862163 (p=3.60e-03),
77	54658	UGT1A1	610	33	0	26645279 (p=6.02e-04), 22273851 (p=1.10e-03), 15319294 (p=1.20e-03), 19861894 (p=1.20e-03), 21771722 (p=1.80e-03), 22367021 (p=2.00e-03), 26751466 (p=2.70e-03), 23236239 (p=2.80e-03), 22212955 (p=2.90e-03), 21351260 (p=3.00e-03),
78	1071	CETP	612	33	0	19692168 (p=3.02e-04), 23555584 (p=2.00e-03), 19168039 (p=2.70e-03), 19263529 (p=3.50e-03), 24615107 (p=3.60e-03), 25105518 (p=3.60e-03), 16332659 (p=3.60e-03), 16248996 (p=3.90e-03), 18636124 (p=4.40e-03), 16343038 (p=4.50e-03),
79	3791	KDR	875	45	0	26783205 (p=2.11e-04), 25883000 (p=3.00e-04), 21694464 (p=5.01e-04), 26726843 (p=7.00e-04), 25123269 (p=1.00e-03), 24886133 (p=1.20e-03), 21827221 (p=1.20e-03), 23400753 (p=1.20e-03), 21724587 (p=1.40e-03), 21478036 (p=1.80e-03),
80	142	PARP1	942	48	0	19692168 (p=3.02e-04), 27644669 (p=4.00e-04), 15205355 (p=8.00e-04), 24489833 (p=1.40e-03), 19147860 (p=1.50e-03), 16621887 (p=1.50e-03), 20837404 (p=2.20e-03), 23430444 (p=2.70e-03), 20868244 (p=2.70e-03), 22166496 (p=3.30e-03),
81	1577	CYP3A5	628	32	0	10069460 (p=5.01e-04), 14515059 (p=2.00e-03), 19074750 (p=3.40e-03), 17244352 (p=3.50e-03), 24085358 (p=3.60e-03), 23584898 (p=3.80e-03), 23143606 (p=3.80e-03), 16172230 (p=3.90e-03), 19229255 (p=4.40e-03), 16361630 (p=4.40e-03),
82	4982	TNFRSF11B	614	31	0	25333856 (p=5.03e-04), 16512757 (p=3.30e-03), 25102365 (p=3.60e-03), 22504420 (p=3.60e-03), 25323324 (p=3.90e-03), 25374442 (p=4.20e-03), 27334353 (p=4.30e-03), 26629528 (p=4.90e-03), 24283361 (p=6.00e-03), 20621297 (p=6.00e-03),
83	7428	VHL	662	32	0	27997886 (p=5.01e-04), 22084938 (p=5.03e-04), 21778301 (p=6.01e-04), 16506218 (p=6.03e-04), 12097293 (p=6.03e-04), 25749518 (p=7.01e-04), 19525194 (p=8.01e-04), 28549422 (p=8.02e-04), 16208141 (p=1.20e-03), 25490036 (p=1.20e-03),
84	1576	CYP3A4	777	36	0	19692168 (p=3.02e-04), 12569554 (p=6.02e-04), 20884258 (p=1.10e-03), 18163429 (p=1.10e-03), 20715157 (p=1.20e-03), 21169260 (p=1.80e-03), 14515059 (p=2.00e-03), 15462611 (p=2.70e-03), 19074750 (p=3.40e-03), 16414488 (p=3.60e-03),
85	5925	RB1	1124	49	0	19141402 (p=9.17e-05), 16020958 (p=9.65e-05), 17461478 (p=2.03e-04), 25046224 (p=2.06e-04), 20503270 (p=2.11e-04), 16273238 (p=2.13e-04), 18546941 (p=5.01e-04), 20226061 (p=5.02e-04), 22576742 (p=6.00e-04), 28722212 (p=6.03e-04),
86	857	CAV1	854	37	0	27818286 (p=2.05e-04), 23393366 (p=2.12e-04), 28554768 (p=2.14e-04), 19692168 (p=3.02e-04), 24065198 (p=7.01e-04), 23982252 (p=7.01e-04), 25117072 (p=8.01e-04), 20819778 (p=1.10e-03), 24119769 (p=1.20e-03), 22159333 (p=1.40e-03),
87	3952	LEP	1482	64	0	25809704 (p=3.02e-04), 19692168 (p=3.02e-04), 18855010 (p=5.02e-04), 19520793 (p=8.01e-04), 16504019 (p=9.00e-04), 25482303 (p=1.90e-03), 20854423 (p=2.00e-03), 19697123 (p=2.00e-03), 19035456 (p=2.00e-03), 28069486 (p=2.40e-03),
88	5468	PPARG	1875	79	0	26791964 (p=3.01e-04), 19692168 (p=3.02e-04), 19121846 (p=7.02e-04), 12439219 (p=8.01e-04), 25159899 (p=1.00e-03), 17763950 (p=2.40e-03), 15894676 (p=2.40e-03), 23891824 (p=2.40e-03), 25572230 (p=3.00e-03), 25832497 (p=3.10e-03),
89	4609	MYC	1745	61	0	20662834 (p=9.49e-05), 19692168 (p=3.02e-04), 24573767 (p=5.03e-04), 24809777 (p=6.01e-04), 23555992 (p=7.02e-04), 23574779 (p=8.01e-04), 25531321 (p=8.02e-04), 19596922 (p=1.00e-03), 17145812 (p=1.10e-03), 18190704 (p=1.10e-03),
90	2944	GSTM1	2046	500	3.252e-312	17307803 (p=1.01e-04), 20306695 (p=2.03e-04), 11330960 (p=2.05e-04), 18507060 (p=2.07e-04), 19442564 (p=2.13e-04), 27723629 (p=3.01e-04), 19692168 (p=3.02e-04), 16091114 (p=4.00e-04), 11408954 (p=5.02e-04), 11731429 (p=5.02e-04),
91	7515	XRCC1	1113	363	8.477e-300	22427030 (p=3.02e-04), 19692168 (p=3.02e-04), 24175813 (p=5.01e-04), 19846968 (p=5.02e-04), 17614107 (p=6.01e-04), 25812040 (p=6.01e-04), 14639127 (p=6.01e-04), 21945240 (p=6.02e-04), 26001739 (p=6.02e-04), 16844323 (p=6.02e-04),
92	2952	GSTT1	1711	401	2.145e-263	17307803 (p=1.01e-04), 20306695 (p=2.03e-04), 11330960 (p=2.05e-04), 18507060 (p=2.07e-04), 16051638 (p=2.14e-04), 19692168 (p=3.02e-04), 16091114 (p=4.00e-04), 11408954 (p=5.02e-04), 11731429 (p=5.02e-04), 11562107 (p=5.02e-04),
93	2068	ERCC2	795	250	1.184e-222	22427030 (p=3.02e-04), 19692168 (p=3.02e-04), 11133811 (p=5.01e-04), 15746040 (p=5.02e-04), 25812040 (p=6.01e-04), 14668933 (p=6.01e-04), 21945240 (p=6.02e-04), 26001739 (p=6.02e-04), 23028604 (p=6.02e-04), 16369171 (p=6.03e-04),
94	2950	GSTP1	1450	316	4.522e-214	24935385 (p=2.04e-04), 18507060 (p=2.07e-04), 24068440 (p=2.10e-04), 23953887 (p=2.14e-04), 20047209 (p=3.01e-04), 19692168 (p=3.02e-04), 12010858 (p=5.00e-04), 15788669 (p=5.00e-04), 11408954 (p=5.02e-04), 11562107 (p=5.02e-04),
95	7157	TP53	8709	878	6.687e-202	20662834 (p=9.49e-05), 16847809 (p=9.58e-05), 21501231 (p=1.04e-04), 21323960 (p=1.05e-04), 22641442 (p=1.05e-04), 14529662 (p=1.05e-04), 23596757 (p=2.00e-04), 18331287 (p=2.02e-04), 11887018 (p=2.02e-04), 20113324 (p=2.02e-04),
96	4524	MTHFR	3221	446	2.013e-194	25341694 (p=1.01e-04), 24980946 (p=2.13e-04), 19240236 (p=2.13e-04), 19692168 (p=3.02e-04), 16094648 (p=4.00e-04), 16103455 (p=5.01e-04), 21180947 (p=5.01e-04), 18662591 (p=5.02e-04), 20037199 (p=7.01e-04), 20842733 (p=7.01e-04),
97	7517	XRCC3	451	161	3.962e-167	22427030 (p=3.02e-04), 19692168 (p=3.02e-04), 20804747 (p=5.02e-04), 26001739 (p=6.02e-04), 16369171 (p=6.03e-04), 18768166 (p=7.00e-04), 17701750 (p=7.01e-04), 19064565 (p=7.02e-04), 24104500 (p=7.02e-04), 15933498 (p=7.02e-04),
98	1543	CYP1A1	1012	221	1.492e-165	17307803 (p=1.01e-04), 11330960 (p=2.05e-04), 18507060 (p=2.07e-04), 23462525 (p=2.14e-04), 20887941 (p=3.01e-04), 19692168 (p=3.02e-04), 11408954 (p=5.02e-04), 22660220 (p=6.00e-04), 14639127 (p=6.01e-04), 12569554 (p=6.02e-04),
99	7124	TNF	5360	526	3.413e-158	25458044 (p=7.58e-05), 15207246 (p=2.06e-04), 23021488 (p=2.08e-04), 26221924 (p=2.12e-04), 14633738 (p=2.12e-04), 14962095 (p=2.12e-04), 20473875 (p=2.13e-04), 23651237 (p=2.14e-04), 12682890 (p=3.01e-04), 23870134 (p=3.02e-04),
100	1029	CDKN2A	2118	290	2.911e-148	24850170 (p=8.68e-05), 19695681 (p=9.07e-05), 24925218 (p=9.46e-05), 27644660 (p=9.55e-05), 23474228 (p=9.65e-05), 20592349 (p=9.93e-05), 24935385 (p=2.04e-04), 25046224 (p=2.06e-04), 22735904 (p=2.06e-04), 25885064 (p=2.07e-04),
101	4968	OGG1	544	151	8.126e-140	19692168 (p=3.02e-04), 28448977 (p=3.02e-04), 21727658 (p=6.02e-04), 24402573 (p=8.01e-04), 17040931 (p=8.01e-04), 22081374 (p=8.02e-04), 20850372 (p=8.02e-04), 17127715 (p=9.00e-04), 22659345 (p=1.00e-03), 16982113 (p=1.10e-03),
102	3553	IL1B	2514	278	6.253e-123	20473875 (p=2.13e-04), 23651237 (p=2.14e-04), 19692168 (p=3.02e-04), 17686006 (p=3.02e-04), 18273643 (p=3.02e-04), 16358261 (p=5.00e-04), 23995914 (p=5.02e-04), 25258120 (p=5.02e-04), 19497711 (p=6.00e-04), 17287896 (p=6.00e-04),
103	3586	IL10	2763	293	7.264e-123	25458044 (p=7.58e-05), 15207246 (p=2.06e-04), 26221924 (p=2.12e-04), 20473875 (p=2.13e-04), 19692168 (p=3.02e-04), 17686006 (p=3.02e-04), 19437115 (p=3.02e-04), 18273643 (p=3.02e-04), 20571871 (p=4.00e-04), 17678726 (p=5.00e-04),
104	7421	VDR	1735	221	2.357e-117	19787215 (p=2.11e-04), 19692168 (p=3.02e-04), 17593089 (p=3.02e-04), 18662591 (p=5.02e-04), 22612324 (p=6.01e-04), 23189278 (p=7.01e-04), 27978548 (p=7.01e-04), 23586065 (p=7.02e-04), 27309378 (p=8.00e-04), 21703046 (p=8.02e-04),
105	999	CDH1	1749	219	3.246e-115	23430339 (p=1.04e-04), 24470282 (p=2.02e-04), 15609307 (p=2.06e-04), 27473264 (p=2.07e-04), 18468719 (p=2.07e-04), 21552209 (p=2.09e-04), 24068440 (p=2.10e-04), 12203775 (p=2.10e-04), 14734465 (p=2.10e-04), 27852262 (p=2.11e-04),
106	595	CCND1	1381	190	3.539e-111	20662834 (p=9.49e-05), 23400686 (p=1.05e-04), 18991334 (p=1.06e-04), 24470282 (p=2.02e-04), 23947899 (p=2.08e-04), 17070615 (p=2.11e-04), 24324055 (p=2.11e-04), 20503270 (p=2.11e-04), 16273238 (p=2.13e-04), 23672832 (p=2.13e-04),
107	5743	PTGS2	2041	226	1.399e-107	20027603 (p=9.93e-05), 20814068 (p=1.00e-04), 19268443 (p=2.01e-04), 25962348 (p=2.07e-04), 22685558 (p=2.10e-04), 20409773 (p=2.11e-04), 19484991 (p=2.11e-04), 17578436 (p=2.11e-04), 19161536 (p=2.12e-04), 19047118 (p=2.13e-04),
108	10	NAT2	657	133	1.117e-106	19692168 (p=3.02e-04), 16615268 (p=7.02e-04), 15914211 (p=8.01e-04), 12037388 (p=1.00e-03), 15162844 (p=1.20e-03), 24586291 (p=1.20e-03), 11895912 (p=1.40e-03), 18510611 (p=1.50e-03), 18569591 (p=1.80e-03), 16112301 (p=1.80e-03),
109	1493	CTLA4	1005	159	1.871e-106	19692168 (p=3.02e-04), 17678726 (p=5.00e-04), 22902304 (p=6.01e-04), 23049754 (p=6.02e-04), 23480667 (p=7.01e-04), 18041714 (p=8.01e-04), 19787358 (p=8.01e-04), 19622768 (p=8.02e-04), 17652883 (p=1.00e-03), 19658300 (p=1.10e-03),
110	2064	ERBB2	2547	241	3.641e-99	20662834 (p=9.49e-05), 23464451 (p=1.05e-04), 22641442 (p=1.05e-04), 26124351 (p=2.01e-04), 23282976 (p=2.07e-04), 28125801 (p=2.08e-04), 19292734 (p=2.08e-04), 28300573 (p=2.09e-04), 14734462 (p=2.11e-04), 28750133 (p=2.11e-04),
111	1571	CYP2E1	617	122	3.796e-98	18507060 (p=2.07e-04), 19442564 (p=2.13e-04), 19692168 (p=3.02e-04), 20715111 (p=5.00e-04), 12569554 (p=6.02e-04), 21869556 (p=6.02e-04), 21385088 (p=7.00e-04), 15914211 (p=8.01e-04), 23632049 (p=9.00e-04), 11503278 (p=9.00e-04),
112	3557	IL1RN	935	145	6.249e-98	19692168 (p=3.02e-04), 19497711 (p=6.00e-04), 16284368 (p=6.02e-04), 14652282 (p=6.02e-04), 19544973 (p=7.00e-04), 25738940 (p=7.01e-04), 19603010 (p=7.02e-04), 15851404 (p=8.01e-04), 23562526 (p=8.01e-04), 19399323 (p=8.01e-04),
113	7422	VEGFA	4154	311	9.382e-94	15161709 (p=2.05e-04), 23613251 (p=2.08e-04), 28347226 (p=2.10e-04), 26783205 (p=2.11e-04), 17564725 (p=3.01e-04), 19692168 (p=3.02e-04), 23073296 (p=3.02e-04), 20571871 (p=4.00e-04), 15788677 (p=5.01e-04), 20532559 (p=5.02e-04),
114	4288	MKI67	668	120	8.417e-92	18766188 (p=2.00e-04), 18331287 (p=2.02e-04), 25404475 (p=2.09e-04), 16882345 (p=2.09e-04), 11925591 (p=2.09e-04), 21435003 (p=2.10e-04), 11857304 (p=2.11e-04), 17647192 (p=2.13e-04), 14707453 (p=2.13e-04), 22995634 (p=2.13e-04),
115	1728	NQO1	520	108	4.28e-91	24912939 (p=2.04e-04), 19692168 (p=3.02e-04), 23897704 (p=4.01e-04), 22972504 (p=7.02e-04), 20819778 (p=1.10e-03), 16054862 (p=1.20e-03), 14506737 (p=1.20e-03), 20198579 (p=1.20e-03), 18253865 (p=1.40e-03), 11895912 (p=1.40e-03),
116	4193	MDM2	1687	178	4.594e-88	23350884 (p=2.02e-04), 27106262 (p=3.00e-04), 23292895 (p=3.00e-04), 19692168 (p=3.02e-04), 25734904 (p=4.00e-04), 24376578 (p=5.01e-04), 26476535 (p=5.02e-04), 27509966 (p=5.02e-04), 16983111 (p=5.02e-04), 24325471 (p=5.02e-04),
117	3569	IL6	4030	281	9.228e-83	25458044 (p=7.58e-05), 15207246 (p=2.06e-04), 14633738 (p=2.12e-04), 20473875 (p=2.13e-04), 23651237 (p=2.14e-04), 19692168 (p=3.02e-04), 17686006 (p=3.02e-04), 18273643 (p=3.02e-04), 23185547 (p=5.00e-04), 19497711 (p=6.00e-04),
118	7508	XPC	334	85	2.92e-82	19692168 (p=3.02e-04), 15657918 (p=3.02e-04), 22038723 (p=5.00e-04), 20658464 (p=6.00e-04), 26001739 (p=6.02e-04), 16373199 (p=9.00e-04), 16510122 (p=1.10e-03), 17705814 (p=1.10e-03), 20817763 (p=1.10e-03), 17164380 (p=1.10e-03),
119	2067	ERCC1	614	104	6.183e-79	21323960 (p=1.05e-04), 22261301 (p=2.13e-04), 19692168 (p=3.02e-04), 15788669 (p=5.00e-04), 28476796 (p=5.01e-04), 15746040 (p=5.02e-04), 17606717 (p=6.01e-04), 22897321 (p=7.01e-04), 25946469 (p=8.00e-04), 21450455 (p=8.01e-04),
120	1636	ACE	2390	195	1.93e-76	27758878 (p=5.01e-04), 25208933 (p=6.00e-04), 11985486 (p=7.02e-04), 22339037 (p=1.10e-03), 22036796 (p=1.20e-03), 17548686 (p=1.20e-03), 15732660 (p=1.20e-03), 22776130 (p=1.40e-03), 17285438 (p=1.40e-03), 15527901 (p=1.40e-03),
121	7040	TGFB1	3801	257	2.301e-76	25458044 (p=7.58e-05), 22941282 (p=2.03e-04), 15207246 (p=2.06e-04), 19004027 (p=2.13e-04), 20473875 (p=2.13e-04), 19692168 (p=3.02e-04), 19169878 (p=4.00e-04), 20571871 (p=4.00e-04), 22282866 (p=4.00e-04), 26597083 (p=5.01e-04),
122	217	ALDH2	574	95	3.059e-72	25408144 (p=2.11e-04), 19692168 (p=3.02e-04), 20632450 (p=6.01e-04), 21820149 (p=6.01e-04), 21672255 (p=7.02e-04), 21576033 (p=8.00e-04), 27038040 (p=8.02e-04), 20833657 (p=8.02e-04), 26827895 (p=1.10e-03), 21507992 (p=1.20e-03),
123	4312	MMP1	839	111	7.47e-72	15661214 (p=2.12e-04), 18276095 (p=3.02e-04), 19692168 (p=3.02e-04), 19497711 (p=6.00e-04), 15754326 (p=6.00e-04), 16267613 (p=6.02e-04), 17599818 (p=7.01e-04), 16353148 (p=7.02e-04), 18366705 (p=8.01e-04), 19094243 (p=8.02e-04),
124	3486	IGFBP3	636	97	3.854e-70	20119675 (p=2.03e-04), 22500655 (p=3.01e-04), 19692168 (p=3.02e-04), 21347663 (p=5.01e-04), 22167391 (p=6.00e-04), 24451943 (p=6.01e-04), 22415807 (p=6.02e-04), 17056474 (p=6.02e-04), 27579675 (p=7.01e-04), 18450319 (p=8.01e-04),
125	6648	SOD2	822	108	5.516e-70	18023606 (p=2.10e-04), 20618948 (p=2.11e-04), 19692168 (p=3.02e-04), 20082851 (p=6.01e-04), 18646267 (p=7.00e-04), 20233853 (p=8.01e-04), 19451660 (p=8.01e-04), 19405048 (p=8.01e-04), 20137347 (p=9.00e-04), 27188866 (p=1.00e-03),
126	328	APEX1	542	89	4.432e-68	21323960 (p=1.05e-04), 19692168 (p=3.02e-04), 23408843 (p=3.03e-04), 17614107 (p=6.01e-04), 25733810 (p=6.01e-04), 16844323 (p=6.02e-04), 24349526 (p=8.01e-04), 17040931 (p=8.01e-04), 23994194 (p=8.02e-04), 16982113 (p=1.10e-03),
127	7298	TYMS	532	82	2.939e-61	25341694 (p=1.01e-04), 19692168 (p=3.02e-04), 15788669 (p=5.00e-04), 16219137 (p=5.01e-04), 20387074 (p=5.03e-04), 19154585 (p=6.01e-04), 25185651 (p=7.01e-04), 15284183 (p=7.01e-04), 15386366 (p=7.02e-04), 14519641 (p=8.01e-04),
128	5728	PTEN	1903	148	7.652e-61	24167614 (p=1.05e-04), 23464451 (p=1.05e-04), 23819399 (p=2.05e-04), 22685558 (p=2.10e-04), 28192480 (p=2.11e-04), 25939393 (p=2.12e-04), 22413021 (p=3.02e-04), 19692168 (p=3.02e-04), 19428048 (p=4.01e-04), 12684422 (p=5.01e-04),
129	4292	MLH1	876	100	4.414e-60	19207881 (p=2.11e-04), 19692168 (p=3.02e-04), 22626277 (p=5.00e-04), 15904475 (p=6.02e-04), 22136435 (p=8.02e-04), 19464205 (p=1.10e-03), 24643686 (p=1.10e-03), 21747645 (p=1.10e-03), 25280751 (p=1.10e-03), 16684085 (p=1.20e-03),
130	2099	ESR1	2923	187	9.273e-60	25283475 (p=2.12e-04), 19692168 (p=3.02e-04), 16502042 (p=5.00e-04), 20383761 (p=6.00e-04), 24908329 (p=6.01e-04), 11839580 (p=6.02e-04), 19636371 (p=6.02e-04), 20846920 (p=7.01e-04), 26056290 (p=7.01e-04), 25370037 (p=7.01e-04),
131	673	BRAF	1852	140	4.024e-57	26359417 (p=2.05e-04), 26848795 (p=3.00e-04), 20305537 (p=5.01e-04), 18070147 (p=5.02e-04), 25752754 (p=6.01e-04), 17454879 (p=6.01e-04), 28488545 (p=6.02e-04), 19883729 (p=6.02e-04), 27138882 (p=7.01e-04), 24787545 (p=7.01e-04),
132	3552	IL1A	875	95	9.425e-56	19692168 (p=3.02e-04), 19497711 (p=6.00e-04), 16464738 (p=6.00e-04), 26460957 (p=6.02e-04), 15581980 (p=7.01e-04), 19917630 (p=8.01e-04), 15974847 (p=1.10e-03), 19658300 (p=1.10e-03), 11423389 (p=1.10e-03), 24272484 (p=1.20e-03),
133	4314	MMP3	650	83	2.318e-55	18225577 (p=2.08e-04), 17617834 (p=2.11e-04), 15788677 (p=5.01e-04), 22455335 (p=5.02e-04), 23637955 (p=7.01e-04), 18006768 (p=1.00e-03), 19551141 (p=1.10e-03), 17919326 (p=1.10e-03), 15528217 (p=1.10e-03), 21219546 (p=1.20e-03),
134	7015	TERT	1508	122	1.242e-54	25997473 (p=2.12e-04), 23107094 (p=2.12e-04), 26716642 (p=2.13e-04), 19692168 (p=3.02e-04), 28025427 (p=4.01e-04), 23912465 (p=6.00e-04), 25951319 (p=6.01e-04), 19766477 (p=7.01e-04), 17644806 (p=7.01e-04), 27982019 (p=7.01e-04),
135	4318	MMP9	2529	162	1.593e-54	25207654 (p=2.08e-04), 19921474 (p=2.11e-04), 17617834 (p=2.11e-04), 26124325 (p=4.00e-04), 17278189 (p=5.01e-04), 26270045 (p=5.02e-04), 22455335 (p=5.02e-04), 18451255 (p=5.02e-04), 15754326 (p=6.00e-04), 19887890 (p=6.01e-04),
136	3565	IL4	1093	103	6.847e-54	17428692 (p=3.01e-04), 19692168 (p=3.02e-04), 18273643 (p=3.02e-04), 17678726 (p=5.00e-04), 26383107 (p=6.01e-04), 14675394 (p=6.02e-04), 19544973 (p=7.00e-04), 25308608 (p=7.01e-04), 18448485 (p=8.02e-04), 24161121 (p=1.10e-03),
137	1401	CRP	1894	136	1.42e-53	19692168 (p=3.02e-04), 23141922 (p=5.01e-04), 18428198 (p=6.02e-04), 21293934 (p=8.02e-04), 26299079 (p=9.00e-04), 22576068 (p=1.00e-03), 25618827 (p=1.10e-03), 22821639 (p=1.20e-03), 25158036 (p=1.40e-03), 20686879 (p=1.50e-03),
138	348	APOE	4031	210	5.991e-52	19692168 (p=3.02e-04), 27077117 (p=5.00e-04), 20861397 (p=8.01e-04), 18163432 (p=8.02e-04), 22520940 (p=1.10e-03), 16299033 (p=1.40e-03), 25551132 (p=1.40e-03), 18253865 (p=1.40e-03), 18094576 (p=1.70e-03), 12632068 (p=1.70e-03),
139	4846	NOS3	1856	131	2.142e-51	19692168 (p=3.02e-04), 16458450 (p=7.01e-04), 23088972 (p=8.01e-04), 12195160 (p=8.02e-04), 24864467 (p=9.00e-04), 20955262 (p=1.10e-03), 19838007 (p=1.10e-03), 22317880 (p=1.20e-03), 18510611 (p=1.50e-03), 19650200 (p=1.70e-03),
140	675	BRCA2	1564	119	4.771e-51	19692168 (p=3.02e-04), 23857704 (p=6.01e-04), 19584075 (p=6.01e-04), 15236312 (p=6.02e-04), 23035815 (p=7.02e-04), 22143498 (p=8.01e-04), 26775038 (p=8.02e-04), 18579371 (p=8.02e-04), 14732925 (p=1.10e-03), 15930334 (p=1.10e-03),
141	4313	MMP2	1608	119	6.826e-50	23819399 (p=2.05e-04), 24171785 (p=2.09e-04), 15665394 (p=3.00e-04), 26270045 (p=5.02e-04), 22455335 (p=5.02e-04), 15250832 (p=5.03e-04), 21712445 (p=6.01e-04), 16275157 (p=6.02e-04), 23637955 (p=7.01e-04), 25656607 (p=7.01e-04),
142	3845	KRAS	2028	133	1.078e-48	16761621 (p=2.03e-04), 27062566 (p=2.08e-04), 20935157 (p=2.10e-04), 17409930 (p=2.13e-04), 19047118 (p=2.13e-04), 20550522 (p=3.00e-04), 19692168 (p=3.02e-04), 26479291 (p=4.00e-04), 21175807 (p=5.01e-04), 21884745 (p=5.01e-04),
143	332	BIRC5	1116	94	3.73e-46	20027603 (p=9.93e-05), 23176035 (p=2.01e-04), 27473264 (p=2.07e-04), 23613251 (p=2.08e-04), 24223792 (p=2.10e-04), 11888845 (p=2.12e-04), 22968628 (p=5.01e-04), 19352701 (p=5.01e-04), 24199968 (p=6.01e-04), 21161671 (p=6.01e-04),
144	672	BRCA1	2556	147	4.312e-46	23749772 (p=2.12e-04), 19692168 (p=3.02e-04), 24708616 (p=5.02e-04), 25266802 (p=6.00e-04), 15236312 (p=6.02e-04), 22143498 (p=8.01e-04), 28499366 (p=8.02e-04), 20576130 (p=1.10e-03), 14732925 (p=1.10e-03), 15930334 (p=1.10e-03),
145	3479	IGF1	1620	112	4.852e-45	20119675 (p=2.03e-04), 20935157 (p=2.10e-04), 19692168 (p=3.02e-04), 26028075 (p=3.02e-04), 17651480 (p=5.01e-04), 25542925 (p=6.01e-04), 22146489 (p=7.02e-04), 21345666 (p=7.02e-04), 18781172 (p=8.01e-04), 26802879 (p=8.02e-04),
146	355	FAS	1113	91	5.541e-44	20359312 (p=2.14e-04), 19692168 (p=3.02e-04), 14512182 (p=5.02e-04), 17000697 (p=5.02e-04), 12455036 (p=6.01e-04), 25085585 (p=7.00e-04), 26563376 (p=7.01e-04), 24800976 (p=7.02e-04), 19810143 (p=8.00e-04), 20822933 (p=8.00e-04),
147	3576	CXCL8	2021	122	1.872e-42	20540789 (p=2.07e-04), 20473875 (p=2.13e-04), 18276095 (p=3.02e-04), 19692168 (p=3.02e-04), 18273643 (p=3.02e-04), 19622587 (p=5.02e-04), 25461761 (p=6.01e-04), 14675394 (p=6.02e-04), 16284368 (p=6.02e-04), 26660080 (p=7.01e-04),
148	5054	SERPINE1	1245	94	2.137e-42	20706793 (p=2.06e-04), 25947084 (p=4.00e-04), 17616807 (p=9.00e-04), 27385000 (p=1.10e-03), 16730474 (p=1.10e-03), 25450536 (p=1.10e-03), 19838007 (p=1.10e-03), 26359694 (p=1.10e-03), 25775950 (p=1.40e-03), 26434837 (p=1.40e-03),
149	3123	HLA-DRB1	2531	138	6.757e-42	17661908 (p=7.00e-04), 19196481 (p=8.01e-04), 14693734 (p=1.00e-03), 18820539 (p=1.00e-03), 11097225 (p=1.10e-03), 16846526 (p=1.20e-03), 18449568 (p=1.40e-03), 16365741 (p=1.50e-03), 19937591 (p=1.80e-03), 16887863 (p=1.80e-03),
150	9370	ADIPOQ	1954	118	1.782e-41	23181352 (p=7.01e-04), 25613698 (p=7.01e-04), 23740135 (p=7.02e-04), 17192291 (p=7.02e-04), 23884578 (p=8.01e-04), 22547160 (p=9.00e-04), 18424891 (p=1.10e-03), 25370174 (p=1.10e-03), 22110596 (p=1.10e-03), 16990411 (p=1.20e-03),
151	1312	COMT	1672	108	2.486e-41	19692168 (p=3.02e-04), 16214922 (p=6.01e-04), 19776291 (p=8.02e-04), 19207030 (p=1.00e-03), 21397529 (p=1.10e-03), 22890010 (p=1.10e-03), 16492910 (p=1.20e-03), 18510611 (p=1.50e-03), 15241822 (p=2.00e-03), 20691427 (p=2.20e-03),
152	5444	PON1	1048	84	1.198e-40	21229382 (p=5.00e-04), 19379515 (p=7.01e-04), 23438848 (p=8.01e-04), 20819778 (p=1.10e-03), 18708400 (p=1.10e-03), 27520507 (p=1.20e-03), 20221876 (p=1.20e-03), 25179377 (p=2.00e-03), 16565923 (p=2.30e-03), 15270786 (p=2.30e-03),
153	1026	CDKN1A	1511	100	7.446e-40	11684722 (p=1.04e-04), 17595776 (p=2.13e-04), 28235401 (p=2.13e-04), 20433229 (p=3.01e-04), 19692168 (p=3.02e-04), 15201979 (p=3.02e-04), 21637966 (p=3.02e-04), 18546941 (p=5.01e-04), 22199295 (p=5.02e-04), 20164022 (p=6.01e-04),
154	1956	EGFR	4828	200	1.225e-38	20662834 (p=9.49e-05), 20570883 (p=9.57e-05), 21157443 (p=1.05e-04), 21903449 (p=2.01e-04), 23819610 (p=2.02e-04), 23784518 (p=2.02e-04), 27818286 (p=2.05e-04), 24883443 (p=2.06e-04), 27197272 (p=2.06e-04), 22417132 (p=2.08e-04),
155	3458	IFNG	1755	105	8.971e-38	25458044 (p=7.58e-05), 15207246 (p=2.06e-04), 14962095 (p=2.12e-04), 19692168 (p=3.02e-04), 22041017 (p=5.00e-04), 17697145 (p=6.01e-04), 14675394 (p=6.02e-04), 25171510 (p=7.02e-04), 12909463 (p=7.02e-04), 28640144 (p=1.00e-03),
156	7099	TLR4	2064	114	3.59e-37	21059221 (p=2.04e-04), 20083228 (p=2.12e-04), 23796347 (p=2.12e-04), 23170831 (p=3.02e-04), 19692168 (p=3.02e-04), 24705379 (p=7.01e-04), 25472584 (p=7.02e-04), 22320262 (p=9.00e-04), 21625017 (p=9.00e-04), 17417801 (p=1.00e-03),
157	3119	HLA-DQB1	1404	88	1.849e-34	22272574 (p=7.01e-04), 12090587 (p=8.01e-04), 19961590 (p=8.02e-04), 21108609 (p=1.00e-03), 14693734 (p=1.00e-03), 18820539 (p=1.00e-03), 11097225 (p=1.10e-03), 11900275 (p=1.20e-03), 21896673 (p=1.40e-03), 16365741 (p=1.50e-03),
158	6347	CCL2	1278	82	2.789e-33	23657965 (p=3.01e-04), 15005768 (p=6.02e-04), 17975143 (p=6.03e-04), 25095655 (p=7.02e-04), 25336430 (p=8.02e-04), 19658300 (p=1.10e-03), 19298002 (p=1.10e-03), 26749463 (p=1.20e-03), 15288699 (p=1.20e-03), 23427179 (p=1.90e-03),
159	5243	ABCB1	2076	107	3.682e-33	19692168 (p=3.02e-04), 20533057 (p=5.00e-04), 22190510 (p=5.01e-04), 26288241 (p=6.01e-04), 25236528 (p=8.00e-04), 19605531 (p=8.01e-04), 23977225 (p=8.01e-04), 19415305 (p=8.02e-04), 20689757 (p=9.00e-04), 20496015 (p=1.00e-03),
160	367	AR	2103	102	4.325e-30	19692168 (p=3.02e-04), 17321486 (p=5.00e-04), 23386643 (p=6.01e-04), 27819678 (p=6.01e-04), 11571725 (p=6.02e-04), 20880698 (p=6.02e-04), 24948877 (p=6.03e-04), 27340775 (p=7.00e-04), 20846920 (p=7.01e-04), 12376473 (p=8.00e-04),
161	596	BCL2	1761	91	1.63e-29	17404013 (p=1.03e-04), 14529662 (p=1.05e-04), 17693666 (p=2.10e-04), 19196738 (p=2.13e-04), 17908970 (p=2.14e-04), 16273250 (p=3.01e-04), 23417836 (p=4.00e-04), 16541314 (p=5.00e-04), 20448381 (p=5.02e-04), 26272263 (p=5.03e-04),
162	3091	HIF1A	2688	116	5.592e-29	19268443 (p=2.01e-04), 23334242 (p=2.05e-04), 16035955 (p=2.06e-04), 20656543 (p=2.10e-04), 19484991 (p=2.11e-04), 21438910 (p=2.12e-04), 24058651 (p=3.01e-04), 24018850 (p=4.00e-04), 19671876 (p=5.00e-04), 12966423 (p=5.01e-04),
163	1499	CTNNB1	2298	87	3.006e-20	22685558 (p=2.10e-04), 23840677 (p=2.11e-04), 25967717 (p=3.01e-04), 19692168 (p=3.02e-04), 21975680 (p=4.00e-04), 19820688 (p=5.00e-04), 15455387 (p=5.01e-04), 19915524 (p=5.01e-04), 23399619 (p=6.00e-04), 25862567 (p=6.01e-04),
164	4790	NFKB1	2819	84	2.792e-14	22843550 (p=2.12e-04), 17725175 (p=2.13e-04), 17927847 (p=2.14e-04), 19692168 (p=3.02e-04), 19144268 (p=3.02e-04), 24324738 (p=4.00e-04), 25903579 (p=4.01e-04), 15073126 (p=5.00e-04), 19447876 (p=6.01e-04), 25761427 (p=7.00e-04),
165	55054	ATG16L1	166	27	1.574e-12	22885761 (p=1.10e-03), 24076061 (p=1.50e-03), 23964099 (p=2.20e-03), 21072187 (p=2.80e-03), 24715166 (p=2.90e-03), 26547861 (p=3.30e-03), 21618365 (p=3.40e-03), 25645662 (p=3.60e-03), 25048429 (p=3.60e-03), 21206965 (p=3.60e-03),
166	627	BDNF	1746	57	2.986e-12	23531103 (p=2.12e-04), 19207030 (p=1.00e-03), 19376528 (p=1.50e-03), 19885623 (p=1.80e-03), 20691427 (p=2.20e-03), 25539739 (p=2.70e-03), 24279351 (p=2.70e-03), 19153574 (p=3.60e-03), 18692116 (p=3.60e-03), 24733169 (p=3.60e-03),
167	8000	PSCA	116	34	3.15e-12	26982980 (p=3.01e-04), 27232854 (p=3.01e-04), 20131315 (p=5.01e-04), 20083643 (p=7.02e-04), 20507324 (p=8.00e-04), 22824379 (p=8.01e-04), 22502712 (p=1.10e-03), 21538581 (p=1.10e-03), 18076024 (p=1.20e-03), 22416122 (p=1.20e-03),
168	1535	CYBA	301	23	4.407e-12	24864467 (p=9.00e-04), 25307973 (p=2.40e-03), 19531958 (p=2.60e-03), 25095657 (p=2.90e-03), 22496489 (p=3.00e-03), 19423540 (p=3.60e-03), 18324526 (p=3.60e-03), 22932942 (p=3.60e-03), 15865106 (p=3.80e-03), 20438785 (p=4.00e-03),
169	6462	SHBG	275	21	4.432e-12	19692168 (p=3.02e-04), 12151349 (p=1.20e-03), 18318428 (p=1.50e-03), 15193539 (p=1.80e-03), 22943902 (p=3.00e-03), 23801371 (p=3.40e-03), 25530260 (p=3.60e-03), 19168589 (p=4.20e-03), 18636124 (p=4.40e-03), 17315164 (p=4.40e-03),
170	282617	IFNL3	490	45	4.712e-12	25460552 (p=6.01e-04), 22411462 (p=7.02e-04), 27125837 (p=9.00e-04), 24707497 (p=1.00e-03), 25332265 (p=1.10e-03), 21402922 (p=1.20e-03), 21721028 (p=1.40e-03), 25747035 (p=1.70e-03), 23030669 (p=1.80e-03), 22943900 (p=2.00e-03),
171	100507436	MICA	457	32	4.685e-12	12190814 (p=1.10e-03), 16547745 (p=1.20e-03), 19363685 (p=1.40e-03), 11918717 (p=1.70e-03), 25270965 (p=3.00e-03), 18023027 (p=3.00e-03), 26940143 (p=3.00e-03), 23482656 (p=3.00e-03), 24403192 (p=3.30e-03), 16061555 (p=3.30e-03),
172	2876	GPX1	313	47	5.4e-12	19692168 (p=3.02e-04), 21993316 (p=8.01e-04), 27188866 (p=1.00e-03), 22715394 (p=1.10e-03), 23748877 (p=1.10e-03), 26365964 (p=1.20e-03), 21636625 (p=1.20e-03), 17634480 (p=2.40e-03), 20852007 (p=2.80e-03), 20643115 (p=3.00e-03),
173	3603	IL16	142	19	5.369e-12	20529140 (p=1.20e-03), 22019522 (p=1.40e-03), 24380743 (p=3.40e-03), 26842762 (p=3.50e-03), 19240061 (p=3.50e-03), 22939228 (p=5.10e-03), 19758567 (p=5.50e-03), 19773451 (p=5.80e-03), 24694201 (p=6.00e-03), 27484651 (p=6.00e-03),
174	6352	CCL5	661	36	5.587e-12	19692168 (p=3.02e-04), 19846984 (p=7.01e-04), 17413295 (p=8.01e-04), 16614115 (p=1.10e-03), 19658300 (p=1.10e-03), 17728497 (p=2.30e-03), 11197694 (p=2.40e-03), 22162987 (p=2.40e-03), 23490419 (p=2.50e-03), 24323564 (p=2.60e-03),
175	8313	AXIN2	119	15	5.642e-12	19692168 (p=3.02e-04), 19584075 (p=6.01e-04), 26715268 (p=8.00e-04), 16820935 (p=1.00e-03), 25091576 (p=1.20e-03), 28378643 (p=2.00e-03), 18708403 (p=2.70e-03), 20844743 (p=3.30e-03), 27228364 (p=3.30e-03), 23516639 (p=3.30e-03),
176	1588	CYP19A1	710	77	5.745e-12	19692168 (p=3.02e-04), 23178495 (p=5.02e-04), 11571725 (p=6.02e-04), 16232327 (p=7.02e-04), 27324053 (p=7.02e-04), 27145040 (p=8.02e-04), 19776291 (p=8.02e-04), 18163429 (p=1.10e-03), 16541304 (p=1.20e-03), 27365044 (p=1.20e-03),
177	7516	XRCC2	134	43	5.81e-12	19692168 (p=3.02e-04), 19064565 (p=7.02e-04), 18579371 (p=8.02e-04), 23539294 (p=1.20e-03), 24958516 (p=1.50e-03), 25304007 (p=1.80e-03), 16485136 (p=2.40e-03), 24189466 (p=2.60e-03), 19124519 (p=3.00e-03), 18270339 (p=3.10e-03),
178	6657	SOX2	477	27	5.814e-12	20631605 (p=2.06e-04), 25127259 (p=5.00e-04), 26040981 (p=5.02e-04), 26706028 (p=5.02e-04), 23414798 (p=5.03e-04), 23620753 (p=6.01e-04), 25196071 (p=6.01e-04), 25315908 (p=6.02e-04), 23518916 (p=7.02e-04), 27913994 (p=8.01e-04),
179	729230	CCR2	465	32	6.108e-12	23657965 (p=3.01e-04), 19692168 (p=3.02e-04), 17413295 (p=8.01e-04), 15721423 (p=1.10e-03), 24332572 (p=1.50e-03), 23427179 (p=1.90e-03), 23185481 (p=3.40e-03), 19263529 (p=3.50e-03), 25266801 (p=3.60e-03), 17688234 (p=3.80e-03),
180	8314	BAP1	190	18	6.086e-12	24076305 (p=2.13e-04), 28444874 (p=7.00e-04), 26300218 (p=1.10e-03), 25080371 (p=1.20e-03), 25972334 (p=2.20e-03), 24382589 (p=2.30e-03), 27771374 (p=2.60e-03), 28488170 (p=3.30e-03), 24187051 (p=3.80e-03), 24697775 (p=4.50e-03),
181	4552	MTRR	317	44	6.28e-12	19692168 (p=3.02e-04), 20447924 (p=1.10e-03), 20615890 (p=1.20e-03), 18510611 (p=1.50e-03), 19035314 (p=1.90e-03), 15894670 (p=2.00e-03), 22179537 (p=2.00e-03), 20180013 (p=3.60e-03), 14652285 (p=3.80e-03), 12716294 (p=4.00e-03),
182	8797	TNFRSF10A	226	19	7.173e-12	19692168 (p=3.02e-04), 25605161 (p=6.02e-04), 16012731 (p=1.10e-03), 21700414 (p=1.40e-03), 19505916 (p=2.10e-03), 15975957 (p=2.60e-03), 26297860 (p=2.70e-03), 22401174 (p=3.30e-03), 19203830 (p=3.60e-03), 20568250 (p=3.60e-03),
183	6696	SPP1	883	64	7.406e-12	24440093 (p=3.01e-04), 25862567 (p=6.01e-04), 23515922 (p=6.02e-04), 18210878 (p=7.01e-04), 17896150 (p=7.01e-04), 22699784 (p=7.02e-04), 19376608 (p=7.02e-04), 23711950 (p=8.01e-04), 23952692 (p=8.01e-04), 25009318 (p=8.02e-04),
184	80339	PNPLA3	235	37	7.883e-12	26632699 (p=3.01e-04), 21176169 (p=8.00e-04), 22087248 (p=8.01e-04), 25543233 (p=1.00e-03), 24269995 (p=1.10e-03), 27888630 (p=1.10e-03), 27059980 (p=1.20e-03), 22898488 (p=1.40e-03), 28073161 (p=2.20e-03), 26352693 (p=2.30e-03),
185	5893	RAD52	114	18	7.911e-12	19692168 (p=3.02e-04), 24729511 (p=3.03e-04), 19064565 (p=7.02e-04), 25012956 (p=8.02e-04), 23339595 (p=1.20e-03), 26013599 (p=2.70e-03), 18270339 (p=3.10e-03), 19661089 (p=3.30e-03), 26735576 (p=3.30e-03), 15958648 (p=3.60e-03),
186	717	C2	112	15	8.846e-12	24519512 (p=6.02e-04), 22610944 (p=3.40e-03), 19423540 (p=3.60e-03), 20888482 (p=3.70e-03), 20438785 (p=4.00e-03), 20406964 (p=4.50e-03), 19197355 (p=4.50e-03), 19661236 (p=5.10e-03), 24453474 (p=6.00e-03), 19556007 (p=9.10e-03),
187	149233	IL23R	323	42	9.609e-12	26261042 (p=7.02e-04), 26859125 (p=9.00e-04), 24076440 (p=1.20e-03), 22735941 (p=1.70e-03), 25192515 (p=2.00e-03), 23807368 (p=2.00e-03), 20863779 (p=2.20e-03), 21484795 (p=2.30e-03), 25858864 (p=2.80e-03), 21072187 (p=2.80e-03),
188	4153	MBL2	713	62	1.083e-11	19692168 (p=3.02e-04), 20298391 (p=7.01e-04), 24116040 (p=1.00e-03), 27298104 (p=1.10e-03), 19817957 (p=1.20e-03), 15645196 (p=1.90e-03), 25693844 (p=2.00e-03), 19891773 (p=2.60e-03), 18221301 (p=2.60e-03), 26857650 (p=2.70e-03),
189	6275	S100A4	298	22	1.095e-11	19703228 (p=2.12e-04), 24968947 (p=6.01e-04), 23781010 (p=7.01e-04), 12168821 (p=1.00e-03), 26903691 (p=1.10e-03), 24622067 (p=1.20e-03), 26274343 (p=2.20e-03), 17565747 (p=2.80e-03), 22664934 (p=3.00e-03), 25826487 (p=3.60e-03),
190	1548	CYP2A6	274	21	1.347e-11	17916905 (p=1.00e-03), 12223434 (p=1.20e-03), 18510611 (p=1.50e-03), 19012698 (p=3.00e-03), 19479063 (p=3.60e-03), 17683511 (p=3.60e-03), 23471717 (p=3.60e-03), 12883749 (p=4.20e-03), 26725431 (p=4.40e-03), 23649654 (p=4.40e-03),
191	3292	HSD17B1	138	20	1.343e-11	19692168 (p=3.02e-04), 18483327 (p=8.01e-04), 19776291 (p=8.02e-04), 15241822 (p=2.00e-03), 27923582 (p=2.20e-03), 19401349 (p=2.80e-03), 16311626 (p=3.60e-03), 19415745 (p=4.40e-03), 18636124 (p=4.40e-03), 20453000 (p=4.50e-03),
192	7518	XRCC4	218	37	1.383e-11	19692168 (p=3.02e-04), 23788213 (p=5.01e-04), 23390017 (p=5.03e-04), 18579371 (p=8.02e-04), 22659345 (p=1.00e-03), 18630527 (p=1.10e-03), 18768505 (p=1.10e-03), 21617942 (p=1.20e-03), 18164646 (p=1.40e-03), 27064873 (p=1.40e-03),
193	4322	MMP13	295	22	1.4e-11	18225566 (p=5.03e-04), 27245877 (p=6.03e-04), 18366705 (p=8.01e-04), 19094243 (p=8.02e-04), 18006768 (p=1.00e-03), 23465389 (p=2.00e-03), 20878116 (p=2.00e-03), 18373849 (p=2.30e-03), 19258954 (p=2.40e-03), 21881840 (p=3.00e-03),
194	1583	CYP11A1	138	17	1.717e-11	18483327 (p=8.01e-04), 15054879 (p=1.10e-03), 21771722 (p=1.80e-03), 18992638 (p=2.50e-03), 24610422 (p=3.00e-03), 19240061 (p=3.50e-03), 11137199 (p=3.50e-03), 20199803 (p=3.60e-03), 23852617 (p=3.60e-03), 17575134 (p=3.90e-03),
195	6041	RNASEL	138	17	1.708e-11	20576793 (p=2.13e-04), 19692168 (p=3.02e-04), 18575592 (p=4.00e-04), 20564318 (p=1.20e-03), 21665181 (p=1.40e-03), 24699816 (p=1.70e-03), 26771888 (p=3.60e-03), 12022038 (p=3.80e-03), 23382116 (p=4.40e-03), 21846818 (p=7.80e-03),
196	125	ADH1B	355	72	1.818e-11	20336794 (p=2.10e-04), 27450204 (p=7.01e-04), 21576033 (p=8.00e-04), 25874489 (p=8.01e-04), 27038040 (p=8.02e-04), 20833657 (p=8.02e-04), 18266839 (p=1.00e-03), 26827895 (p=1.10e-03), 19094228 (p=1.20e-03), 25323582 (p=1.20e-03),
197	4233	MET	1039	44	1.817e-11	24326984 (p=2.07e-04), 19692168 (p=3.02e-04), 21872356 (p=5.01e-04), 28214200 (p=5.02e-04), 26505625 (p=6.00e-04), 23812675 (p=7.00e-04), 23219378 (p=7.01e-04), 22042954 (p=9.00e-04), 22207554 (p=1.10e-03), 25923130 (p=1.20e-03),
198	112744	IL17F	168	22	1.831e-11	25579009 (p=1.00e-03), 19904747 (p=1.70e-03), 24440568 (p=3.60e-03), 22461912 (p=3.60e-03), 25596084 (p=3.90e-03), 23652560 (p=4.00e-03), 26198032 (p=5.00e-03), 20127054 (p=6.20e-03), 26073462 (p=6.20e-03), 25680555 (p=6.60e-03),
199	3554	IL1R1	280	22	1.863e-11	20819778 (p=1.10e-03), 21787753 (p=2.60e-03), 23634226 (p=2.80e-03), 20568250 (p=3.60e-03), 24315345 (p=3.60e-03), 20709104 (p=3.60e-03), 11506478 (p=3.60e-03), 15481335 (p=3.80e-03), 22594576 (p=3.80e-03), 20213229 (p=4.20e-03),
200	4548	MTR	385	68	1.994e-11	19240236 (p=2.13e-04), 19692168 (p=3.02e-04), 20490431 (p=3.02e-04), 16365025 (p=9.00e-04), 20819778 (p=1.10e-03), 15551285 (p=1.10e-03), 20447924 (p=1.10e-03), 20615890 (p=1.20e-03), 18510611 (p=1.50e-03), 19826453 (p=1.90e-03),
201	3981	LIG4	158	30	2.025e-11	19692168 (p=3.02e-04), 18579371 (p=8.02e-04), 15256476 (p=1.20e-03), 26134445 (p=1.90e-03), 19727724 (p=2.00e-03), 16485136 (p=2.40e-03), 25811031 (p=2.50e-03), 12750264 (p=2.70e-03), 19408343 (p=3.00e-03), 18270339 (p=3.10e-03),
202	1591	CYP24A1	167	19	2.043e-11	19692168 (p=3.02e-04), 22612324 (p=6.01e-04), 25544771 (p=1.10e-03), 17932346 (p=3.30e-03), 23377224 (p=3.40e-03), 18843020 (p=3.40e-03), 20687218 (p=4.40e-03), 20453000 (p=4.50e-03), 17244366 (p=4.50e-03), 23423976 (p=5.00e-03),
203	7132	TNFRSF1A	651	31	2.136e-11	19692168 (p=3.02e-04), 26177311 (p=6.03e-04), 18206417 (p=8.02e-04), 20646338 (p=1.20e-03), 23624563 (p=1.90e-03), 19505916 (p=2.10e-03), 22617158 (p=2.60e-03), 25255422 (p=3.30e-03), 25098821 (p=3.60e-03), 20568250 (p=3.60e-03),
204	5225	PGC	69	14	2.141e-11	24895149 (p=8.01e-04), 18844222 (p=8.02e-04), 19132389 (p=9.00e-04), 25551587 (p=2.70e-03), 23455381 (p=2.70e-03), 19731026 (p=3.00e-03), 22066020 (p=3.00e-03), 23326145 (p=4.20e-03), 25857852 (p=6.20e-03), 17288837 (p=8.10e-03),
205	7113	TMPRSS2	161	19	2.174e-11	27630329 (p=8.00e-04), 29277318 (p=8.01e-04), 20442300 (p=1.10e-03), 26615022 (p=1.20e-03), 18583469 (p=1.90e-03), 25040002 (p=2.80e-03), 24297949 (p=2.80e-03), 25852077 (p=3.10e-03), 25728532 (p=3.30e-03), 22736790 (p=3.40e-03),
206	8626	TP63	724	33	2.193e-11	19526317 (p=3.01e-04), 19692168 (p=3.02e-04), 19773378 (p=7.02e-04), 24316488 (p=8.01e-04), 21317878 (p=8.02e-04), 23548208 (p=1.10e-03), 20656547 (p=1.20e-03), 25056472 (p=2.30e-03), 20081800 (p=2.80e-03), 23319821 (p=2.80e-03),
207	7046	TGFBR1	438	35	2.257e-11	19004027 (p=2.13e-04), 19692168 (p=3.02e-04), 16428477 (p=7.00e-04), 19538729 (p=8.01e-04), 19690145 (p=1.80e-03), 19505916 (p=2.10e-03), 20429896 (p=2.70e-03), 19998449 (p=3.00e-03), 19586667 (p=3.50e-03), 16407286 (p=3.60e-03),
208	1045	CDX2	284	22	2.253e-11	26551082 (p=2.14e-04), 25196071 (p=6.01e-04), 20444732 (p=8.01e-04), 22261707 (p=8.01e-04), 27913994 (p=8.01e-04), 26789870 (p=8.02e-04), 22407102 (p=1.20e-03), 16509871 (p=1.20e-03), 25799416 (p=3.30e-03), 22791809 (p=3.60e-03),
209	64127	NOD2	825	66	2.359e-11	20230816 (p=2.06e-04), 19692168 (p=3.02e-04), 19843337 (p=7.01e-04), 17417801 (p=1.00e-03), 19787357 (p=1.20e-03), 18090989 (p=1.20e-03), 24076061 (p=1.50e-03), 16267612 (p=2.40e-03), 22563200 (p=2.60e-03), 22719818 (p=2.70e-03),
210	4194	MDM4	250	20	2.608e-11	21540763 (p=3.01e-04), 21084273 (p=3.02e-04), 23724042 (p=8.01e-04), 23793604 (p=1.00e-03), 25026175 (p=1.10e-03), 20819778 (p=1.10e-03), 28099948 (p=1.10e-03), 27687591 (p=1.20e-03), 24027430 (p=1.50e-03), 15906355 (p=1.80e-03),
211	4683	NBN	439	50	2.931e-11	19692168 (p=3.02e-04), 28476809 (p=7.00e-04), 19064565 (p=7.02e-04), 18579371 (p=8.02e-04), 18768505 (p=1.10e-03), 18638378 (p=1.20e-03), 26493193 (p=1.80e-03), 17899368 (p=2.30e-03), 15921821 (p=2.70e-03), 18280732 (p=3.00e-03),
212	4588	MUC6	55	12	3.409e-11	22261707 (p=8.01e-04), 18825309 (p=1.20e-03), 22402132 (p=2.00e-03), 24901817 (p=2.70e-03), 21490447 (p=3.30e-03), 16475027 (p=3.60e-03), 19423540 (p=3.60e-03), 20438785 (p=4.00e-03), 20406964 (p=4.50e-03), 20602200 (p=4.50e-03),
213	2066	ERBB4	288	21	3.459e-11	26021752 (p=5.00e-04), 18985033 (p=5.03e-04), 24338375 (p=8.00e-04), 21203803 (p=8.01e-04), 18094435 (p=9.00e-04), 25036186 (p=1.10e-03), 21407808 (p=1.10e-03), 20921115 (p=1.20e-03), 27035115 (p=1.20e-03), 20446891 (p=2.30e-03),
214	6934	TCF7L2	632	35	3.485e-11	20027603 (p=9.93e-05), 27605886 (p=8.02e-04), 24266846 (p=1.20e-03), 23085767 (p=2.50e-03), 27755946 (p=2.90e-03), 22885420 (p=3.60e-03), 18302196 (p=3.60e-03), 26934194 (p=3.60e-03), 20503258 (p=3.80e-03), 17181866 (p=4.40e-03),
215	127	ADH4	59	13	3.484e-11	16237392 (p=3.60e-03), 26039424 (p=3.60e-03), 19861527 (p=4.20e-03), 22147505 (p=4.40e-03), 20453000 (p=4.50e-03), 19925625 (p=5.10e-03), 11009184 (p=7.10e-03), 18801187 (p=7.80e-03), 22044940 (p=7.80e-03), 20634891 (p=8.20e-03),
216	6401	SELE	419	44	3.502e-11	24980946 (p=2.13e-04), 27433816 (p=3.01e-04), 19692168 (p=3.02e-04), 21780194 (p=7.02e-04), 22336504 (p=1.10e-03), 12792758 (p=1.20e-03), 26828984 (p=1.50e-03), 20691427 (p=2.20e-03), 26332489 (p=2.60e-03), 19263529 (p=3.50e-03),
217	3480	IGF1R	955	52	3.503e-11	20119675 (p=2.03e-04), 28545426 (p=2.04e-04), 20935157 (p=2.10e-04), 21728395 (p=3.01e-04), 19692168 (p=3.02e-04), 20976540 (p=5.03e-04), 19584075 (p=6.01e-04), 20347606 (p=6.02e-04), 22146489 (p=7.02e-04), 23506534 (p=8.01e-04),
218	26191	PTPN22	471	44	3.54e-11	23098231 (p=1.00e-03), 25138370 (p=1.70e-03), 17133608 (p=2.80e-03), 22743847 (p=3.00e-03), 21597364 (p=3.00e-03), 22661643 (p=3.00e-03), 17660221 (p=3.30e-03), 24212676 (p=3.60e-03), 28029757 (p=3.60e-03), 26013387 (p=3.60e-03),
219	4072	EPCAM	256	20	3.644e-11	26401964 (p=2.12e-04), 21514185 (p=2.14e-04), 27421772 (p=3.01e-04), 24909871 (p=6.01e-04), 20683652 (p=9.00e-04), 22322561 (p=1.10e-03), 28574829 (p=1.20e-03), 20097833 (p=1.20e-03), 22990361 (p=1.70e-03), 24292452 (p=1.80e-03),
220	6890	TAP1	235	19	3.678e-11	21362330 (p=2.14e-04), 19202550 (p=1.10e-03), 24175803 (p=2.30e-03), 22065046 (p=2.60e-03), 24803408 (p=3.50e-03), 19263211 (p=3.60e-03), 19404951 (p=3.60e-03), 20450707 (p=3.80e-03), 19188174 (p=3.80e-03), 17525827 (p=4.40e-03),
221	5241	PGR	675	73	3.68e-11	19692168 (p=3.02e-04), 19636371 (p=6.02e-04), 21901395 (p=8.01e-04), 14557830 (p=1.00e-03), 18668363 (p=1.10e-03), 24051696 (p=1.10e-03), 18683043 (p=1.20e-03), 28376177 (p=1.20e-03), 19094228 (p=1.20e-03), 18184269 (p=1.40e-03),
222	7153	TOP2A	401	37	3.694e-11	17072627 (p=9.85e-05), 23398928 (p=1.03e-04), 19270648 (p=2.07e-04), 27473264 (p=2.07e-04), 23897556 (p=2.09e-04), 24388441 (p=2.13e-04), 23473851 (p=6.02e-04), 24185119 (p=6.03e-04), 22672768 (p=8.01e-04), 21450455 (p=8.01e-04),
223	2153	F5	1184	48	3.743e-11	25407022 (p=4.00e-04), 26768578 (p=1.00e-03), 15453833 (p=2.90e-03), 12865283 (p=3.40e-03), 19263529 (p=3.50e-03), 19423540 (p=3.60e-03), 19004141 (p=3.60e-03), 19150531 (p=3.60e-03), 18978274 (p=3.60e-03), 20452800 (p=3.60e-03),
224	1950	EGF	666	75	3.892e-11	26545991 (p=2.13e-04), 19692168 (p=3.02e-04), 22293333 (p=5.01e-04), 20101173 (p=5.02e-04), 18167406 (p=5.02e-04), 23790025 (p=5.03e-04), 17473192 (p=7.01e-04), 19840254 (p=7.02e-04), 18571008 (p=8.00e-04), 25964549 (p=8.01e-04),
225	4255	MGMT	599	74	3.995e-11	19695681 (p=9.07e-05), 16996781 (p=2.00e-04), 17342321 (p=2.04e-04), 19692168 (p=3.02e-04), 20305537 (p=5.01e-04), 20206583 (p=5.02e-04), 16385589 (p=5.02e-04), 27824946 (p=6.00e-04), 16844323 (p=6.02e-04), 16369171 (p=6.03e-04),
226	2475	MTOR	1679	56	4.117e-11	25769791 (p=2.11e-04), 28192480 (p=2.11e-04), 24658605 (p=5.02e-04), 23623586 (p=5.02e-04), 23601218 (p=6.01e-04), 21707714 (p=6.01e-04), 25776475 (p=8.01e-04), 26317520 (p=8.02e-04), 19509151 (p=8.02e-04), 28574664 (p=1.10e-03),
227	8842	PROM1	483	39	4.104e-11	22782852 (p=2.01e-04), 19744348 (p=3.01e-04), 21054902 (p=5.02e-04), 23715500 (p=5.02e-04), 23322518 (p=6.01e-04), 19584075 (p=6.01e-04), 22964035 (p=7.00e-04), 22922842 (p=7.02e-04), 18172261 (p=8.01e-04), 21829201 (p=8.01e-04),
228	648	BMI1	454	26	4.117e-11	24415717 (p=9.96e-05), 22009787 (p=2.00e-04), 22725270 (p=2.03e-04), 27180058 (p=3.02e-04), 21370603 (p=5.01e-04), 23873701 (p=6.02e-04), 29258116 (p=8.01e-04), 20809956 (p=8.01e-04), 21276221 (p=1.10e-03), 21865393 (p=1.20e-03),
229	5979	RET	761	47	4.14e-11	19692168 (p=3.02e-04), 21542403 (p=8.01e-04), 15933516 (p=8.02e-04), 20819778 (p=1.10e-03), 19765726 (p=1.20e-03), 25330015 (p=1.40e-03), 23444222 (p=1.70e-03), 21422198 (p=2.00e-03), 18365214 (p=2.20e-03), 20860430 (p=2.30e-03),
230	3135	HLA-G	764	50	4.125e-11	24870375 (p=2.12e-04), 21612396 (p=5.00e-04), 22095460 (p=5.01e-04), 19584149 (p=7.01e-04), 26320511 (p=8.00e-04), 24262586 (p=8.02e-04), 26889902 (p=1.20e-03), 28040535 (p=2.00e-03), 19624485 (p=2.30e-03), 25573780 (p=2.60e-03),
231	1545	CYP1B1	498	71	4.141e-11	19692168 (p=3.02e-04), 16808847 (p=7.02e-04), 12200121 (p=8.02e-04), 19776291 (p=8.02e-04), 20884258 (p=1.10e-03), 23087145 (p=1.20e-03), 19094228 (p=1.20e-03), 15734958 (p=1.20e-03), 18318428 (p=1.50e-03), 18510611 (p=1.50e-03),
232	7356	SCGB1A1	147	17	4.193e-11	18316584 (p=3.01e-04), 11967037 (p=1.10e-03), 17338426 (p=1.10e-03), 19263529 (p=3.50e-03), 19423540 (p=3.60e-03), 20438785 (p=4.00e-03), 18974840 (p=4.40e-03), 20406964 (p=4.50e-03), 20536507 (p=6.20e-03), 24245748 (p=6.80e-03),
233	3566	IL4R	411	48	4.386e-11	19692168 (p=3.02e-04), 25483786 (p=3.02e-04), 12171893 (p=5.00e-04), 18448485 (p=8.02e-04), 18927306 (p=1.10e-03), 19548368 (p=1.20e-03), 23784081 (p=1.70e-03), 19505916 (p=2.10e-03), 22317767 (p=3.00e-03), 20299965 (p=3.40e-03),
234	4049	LTA	548	76	4.425e-11	26221924 (p=2.12e-04), 19692168 (p=3.02e-04), 18273643 (p=3.02e-04), 22243485 (p=5.01e-04), 19528505 (p=6.02e-04), 11841484 (p=7.02e-04), 19244371 (p=1.00e-03), 16313841 (p=1.10e-03), 18062795 (p=1.10e-03), 12917036 (p=1.10e-03),
235	841	CASP8	789	49	4.422e-11	28643196 (p=2.13e-04), 19692168 (p=3.02e-04), 26988918 (p=6.02e-04), 19778795 (p=6.02e-04), 16938569 (p=7.01e-04), 19160091 (p=7.02e-04), 20086182 (p=8.01e-04), 24535941 (p=9.00e-04), 20819778 (p=1.10e-03), 19094228 (p=1.20e-03),
236	2146	EZH2	780	46	4.438e-11	21697275 (p=2.05e-04), 22330138 (p=2.10e-04), 21926398 (p=2.13e-04), 21399615 (p=3.00e-04), 28253895 (p=5.02e-04), 26162541 (p=6.01e-04), 22161744 (p=8.00e-04), 25326896 (p=8.00e-04), 19901851 (p=8.02e-04), 24691023 (p=9.00e-04),
237	9518	GDF15	290	21	4.469e-11	26544895 (p=2.13e-04), 19692168 (p=3.02e-04), 15073115 (p=8.01e-04), 26026393 (p=8.02e-04), 28062617 (p=1.70e-03), 26365480 (p=2.00e-03), 17908975 (p=2.00e-03), 15316060 (p=2.80e-03), 24565956 (p=3.00e-03), 16775185 (p=5.20e-03),
238	3558	IL2	766	47	4.499e-11	19692168 (p=3.02e-04), 19497711 (p=6.00e-04), 14675394 (p=6.02e-04), 24161121 (p=1.10e-03), 20219786 (p=1.40e-03), 19505916 (p=2.10e-03), 28458166 (p=3.00e-03), 16389181 (p=3.30e-03), 26771888 (p=3.60e-03), 20568250 (p=3.60e-03),
239	2321	FLT1	634	30	4.59e-11	26124351 (p=2.01e-04), 26783205 (p=2.11e-04), 23704979 (p=6.01e-04), 22315135 (p=9.00e-04), 19385972 (p=1.00e-03), 23716179 (p=1.10e-03), 21827221 (p=1.20e-03), 23400753 (p=1.20e-03), 24891316 (p=2.30e-03), 26526582 (p=2.30e-03),
240	83990	BRIP1	144	16	4.578e-11	19692168 (p=3.02e-04), 24708616 (p=5.02e-04), 19064565 (p=7.02e-04), 28440438 (p=7.02e-04), 26711789 (p=1.20e-03), 16485136 (p=2.40e-03), 18270339 (p=3.10e-03), 15113441 (p=3.60e-03), 26315354 (p=4.00e-03), 23473757 (p=4.50e-03),
241	3673	ITGA2	395	24	4.595e-11	29121049 (p=1.10e-03), 10744142 (p=2.60e-03), 16317580 (p=3.30e-03), 19263529 (p=3.50e-03), 12928694 (p=3.80e-03), 17495265 (p=3.80e-03), 20453000 (p=4.50e-03), 16513317 (p=6.00e-03), 20536507 (p=6.20e-03), 18836731 (p=6.60e-03),
242	3075	CFH	718	46	4.595e-11	19692168 (p=3.02e-04), 22197220 (p=6.03e-04), 18163432 (p=8.02e-04), 19568762 (p=1.10e-03), 24692129 (p=1.20e-03), 27099955 (p=2.00e-03), 23209669 (p=3.00e-03), 25814824 (p=3.00e-03), 22133792 (p=3.30e-03), 26854823 (p=3.60e-03),
243	3162	HMOX1	915	38	4.694e-11	18312299 (p=8.00e-04), 27572090 (p=1.10e-03), 21495030 (p=1.20e-03), 27400252 (p=1.80e-03), 19236506 (p=1.80e-03), 20509889 (p=2.40e-03), 26238954 (p=2.90e-03), 22212955 (p=2.90e-03), 23716558 (p=3.60e-03), 25187885 (p=3.60e-03),
244	2263	FGFR2	528	41	4.754e-11	26465941 (p=9.86e-05), 27379982 (p=7.01e-04), 22287734 (p=1.10e-03), 27476168 (p=1.10e-03), 25975224 (p=1.10e-03), 19212647 (p=1.20e-03), 19094228 (p=1.20e-03), 25271212 (p=1.40e-03), 24265722 (p=2.80e-03), 20054709 (p=3.00e-03),
245	1586	CYP17A1	517	78	4.753e-11	19692168 (p=3.02e-04), 16214922 (p=6.01e-04), 11571725 (p=6.02e-04), 19379515 (p=7.01e-04), 16232327 (p=7.02e-04), 18483327 (p=8.01e-04), 18163429 (p=1.10e-03), 17235448 (p=1.10e-03), 27365044 (p=1.20e-03), 21094112 (p=1.20e-03),
246	126	ADH1C	210	57	4.879e-11	19692168 (p=3.02e-04), 14732773 (p=5.01e-04), 25874489 (p=8.01e-04), 15767341 (p=9.00e-04), 16287084 (p=9.00e-04), 11159741 (p=1.00e-03), 18266839 (p=1.00e-03), 15642852 (p=1.10e-03), 20615890 (p=1.20e-03), 15734975 (p=1.40e-03),
247	2072	ERCC4	208	40	4.864e-11	19692168 (p=3.02e-04), 25812040 (p=6.01e-04), 22848636 (p=1.00e-03), 24709955 (p=1.00e-03), 20062074 (p=1.10e-03), 17575242 (p=1.10e-03), 16537713 (p=1.20e-03), 17299578 (p=1.40e-03), 11895912 (p=1.40e-03), 25342505 (p=2.30e-03),
248	177	AGER	775	47	4.907e-11	23144152 (p=1.20e-03), 26313784 (p=1.20e-03), 26018980 (p=1.20e-03), 23894685 (p=1.70e-03), 23325627 (p=1.80e-03), 20668462 (p=1.80e-03), 18689872 (p=2.00e-03), 24155913 (p=2.40e-03), 26349055 (p=3.00e-03), 24107402 (p=3.00e-03),
249	4316	MMP7	411	49	4.889e-11	22246095 (p=2.08e-04), 12112311 (p=2.11e-04), 20605361 (p=2.14e-04), 20180812 (p=8.00e-04), 23682078 (p=8.01e-04), 21912055 (p=9.00e-04), 18006768 (p=1.00e-03), 15930031 (p=1.10e-03), 11927011 (p=1.20e-03), 19094228 (p=1.20e-03),
250	2100	ESR2	1065	81	5.185e-11	20195802 (p=2.09e-04), 26070269 (p=2.11e-04), 19692168 (p=3.02e-04), 18771580 (p=5.00e-04), 28166815 (p=6.02e-04), 22836803 (p=7.01e-04), 27324053 (p=7.02e-04), 16808847 (p=7.02e-04), 26504009 (p=8.00e-04), 21901395 (p=8.01e-04),
251	50943	FOXP3	807	47	5.229e-11	28351575 (p=1.05e-04), 17712427 (p=2.07e-04), 19255331 (p=2.14e-04), 21352381 (p=6.00e-04), 24292092 (p=7.01e-04), 19373655 (p=8.00e-04), 21818290 (p=1.20e-03), 18294387 (p=1.20e-03), 22446942 (p=1.50e-03), 18818377 (p=1.80e-03),
252	1544	CYP1A2	442	47	5.264e-11	19442564 (p=2.13e-04), 19692168 (p=3.02e-04), 12569554 (p=6.02e-04), 19776291 (p=8.02e-04), 15734958 (p=1.20e-03), 18318428 (p=1.50e-03), 18510611 (p=1.50e-03), 15241822 (p=2.00e-03), 20691427 (p=2.20e-03), 14648207 (p=2.70e-03),
253	6790	AURKA	611	56	5.306e-11	17786310 (p=2.08e-04), 17591802 (p=2.10e-04), 17143471 (p=2.13e-04), 19692168 (p=3.02e-04), 15598762 (p=4.00e-04), 20002563 (p=5.01e-04), 15271856 (p=6.02e-04), 15688402 (p=9.00e-04), 20922573 (p=1.00e-03), 26423403 (p=1.00e-03),
254	4353	MPO	548	71	5.558e-11	25823564 (p=2.02e-04), 17549373 (p=2.09e-04), 19692168 (p=3.02e-04), 18662591 (p=5.02e-04), 11423389 (p=1.10e-03), 11895912 (p=1.40e-03), 17922231 (p=1.60e-03), 15184258 (p=2.20e-03), 23979979 (p=2.40e-03), 11956078 (p=2.90e-03),
255	960	CD44	1050	76	5.562e-11	24167614 (p=1.05e-04), 27062566 (p=2.08e-04), 28373475 (p=2.11e-04), 20083228 (p=2.12e-04), 20228222 (p=2.13e-04), 21105049 (p=2.13e-04), 22048598 (p=3.00e-04), 21694464 (p=5.01e-04), 25479940 (p=5.02e-04), 24971320 (p=6.02e-04),
256	11186	RASSF1	417	47	5.614e-11	24068440 (p=2.10e-04), 23989600 (p=5.00e-04), 23705663 (p=5.01e-04), 22394463 (p=5.02e-04), 16125301 (p=8.01e-04), 26182870 (p=8.02e-04), 25038505 (p=8.02e-04), 26857374 (p=9.00e-04), 14506151 (p=1.20e-03), 15251938 (p=1.40e-03),
257	5290	PIK3CA	1251	57	5.925e-11	24619078 (p=2.05e-04), 27834349 (p=2.07e-04), 26945423 (p=4.01e-04), 21594665 (p=5.02e-04), 28095868 (p=6.01e-04), 21225506 (p=8.00e-04), 27020207 (p=8.01e-04), 23787421 (p=1.00e-03), 25056500 (p=1.10e-03), 25054828 (p=1.10e-03),
258	3605	IL17A	1050	58	5.96e-11	23227158 (p=2.12e-04), 21949768 (p=5.01e-04), 26367076 (p=6.03e-04), 24292092 (p=7.01e-04), 25429834 (p=8.02e-04), 25579009 (p=1.00e-03), 23895419 (p=1.10e-03), 28347290 (p=1.40e-03), 27577072 (p=1.50e-03), 19904747 (p=1.70e-03),
259	354	KLK3	397	40	5.988e-11	12376473 (p=8.00e-04), 27630329 (p=8.00e-04), 18245536 (p=1.10e-03), 23936387 (p=1.20e-03), 18491956 (p=1.40e-03), 26928323 (p=1.70e-03), 19003994 (p=2.60e-03), 28147335 (p=2.70e-03), 20616526 (p=3.00e-03), 16424004 (p=3.30e-03),
260	3484	IGFBP1	265	20	6.056e-11	28143425 (p=2.10e-04), 19692168 (p=3.02e-04), 26802879 (p=8.02e-04), 19124510 (p=1.20e-03), 19551864 (p=1.80e-03), 16404426 (p=2.40e-03), 18596909 (p=3.30e-03), 21852217 (p=3.50e-03), 19858071 (p=3.50e-03), 21078522 (p=3.60e-03),
261	27324	TOX3	66	12	6.269e-11	25531440 (p=7.01e-04), 19094228 (p=1.20e-03), 20054709 (p=3.00e-03), 18437204 (p=3.00e-03), 24481062 (p=3.40e-03), 20213080 (p=3.60e-03), 26803517 (p=4.50e-03), 21263130 (p=4.50e-03), 20664043 (p=6.20e-03), 23270421 (p=6.60e-03),
262	4092	SMAD7	298	21	6.28e-11	19562778 (p=8.02e-04), 20819778 (p=1.10e-03), 24969865 (p=1.80e-03), 20124488 (p=2.20e-03), 21910156 (p=2.90e-03), 24557062 (p=3.10e-03), 18445023 (p=3.60e-03), 28070019 (p=4.40e-03), 23472153 (p=4.40e-03), 23104301 (p=4.40e-03),
263	1565	CYP2D6	919	64	6.41e-11	19692168 (p=3.02e-04), 19192051 (p=6.01e-04), 12569554 (p=6.02e-04), 24098545 (p=7.00e-04), 19356055 (p=7.02e-04), 15914211 (p=8.01e-04), 11895912 (p=1.40e-03), 15952058 (p=1.70e-03), 25963137 (p=2.00e-03), 22531512 (p=2.40e-03),
264	2956	MSH6	331	22	6.523e-11	19692168 (p=3.02e-04), 25352643 (p=5.03e-04), 24643686 (p=1.10e-03), 19898223 (p=2.00e-03), 19115210 (p=2.20e-03), 19582761 (p=2.70e-03), 18364438 (p=3.60e-03), 20591884 (p=3.60e-03), 17108146 (p=4.40e-03), 20453000 (p=4.50e-03),
265	4843	NOS2	736	56	6.651e-11	20027603 (p=9.93e-05), 25022373 (p=3.02e-04), 19692168 (p=3.02e-04), 22012771 (p=5.01e-04), 11978184 (p=6.01e-04), 26547585 (p=8.02e-04), 19624767 (p=1.00e-03), 17177683 (p=1.00e-03), 18349295 (p=1.10e-03), 18510611 (p=1.50e-03),
266	1001	CDH3	109	14	6.638e-11	18329483 (p=2.12e-04), 20204300 (p=7.00e-04), 23682078 (p=8.01e-04), 15375751 (p=1.20e-03), 20852590 (p=2.20e-03), 18330089 (p=2.30e-03), 24139214 (p=2.50e-03), 18811693 (p=3.00e-03), 20844743 (p=3.30e-03), 28084338 (p=4.20e-03),
267	6387	CXCL12	1171	65	6.644e-11	24416254 (p=2.14e-04), 26453693 (p=3.01e-04), 22954782 (p=6.01e-04), 24032722 (p=6.02e-04), 22553346 (p=8.01e-04), 17413295 (p=8.01e-04), 23543442 (p=1.00e-03), 21367627 (p=1.20e-03), 25689618 (p=1.20e-03), 25620615 (p=1.80e-03),
268	29126	CD274	734	53	6.936e-11	27086918 (p=2.01e-04), 26562534 (p=2.13e-04), 28438290 (p=3.01e-04), 25862146 (p=4.00e-04), 28513984 (p=5.00e-04), 26004934 (p=5.00e-04), 25223485 (p=5.02e-04), 26918453 (p=6.00e-04), 25733810 (p=6.01e-04), 28145884 (p=6.01e-04),
269	356	FASLG	620	57	7.735e-11	20359312 (p=2.14e-04), 19692168 (p=3.02e-04), 17000697 (p=5.02e-04), 19810143 (p=8.00e-04), 26400345 (p=8.02e-04), 21807637 (p=1.00e-03), 18383830 (p=1.10e-03), 15240787 (p=1.20e-03), 17183065 (p=1.20e-03), 15937082 (p=1.20e-03),
270	183	AGT	1001	54	7.786e-11	18630525 (p=2.13e-04), 19838007 (p=1.10e-03), 15642127 (p=1.50e-03), 15153745 (p=1.80e-03), 18797412 (p=2.00e-03), 12865608 (p=3.10e-03), 21638051 (p=3.50e-03), 19263529 (p=3.50e-03), 20047954 (p=3.60e-03), 16007303 (p=3.60e-03),
271	1027	CDKN1B	929	73	7.807e-11	15161709 (p=2.05e-04), 15217930 (p=2.09e-04), 16273250 (p=3.01e-04), 19692168 (p=3.02e-04), 21637966 (p=3.02e-04), 28476808 (p=3.03e-04), 10514396 (p=5.00e-04), 12684422 (p=5.01e-04), 24185120 (p=5.01e-04), 12809895 (p=6.00e-04),
272	2947	GSTM3	161	37	7.8e-11	19692168 (p=3.02e-04), 24157827 (p=5.01e-04), 20819778 (p=1.10e-03), 16172217 (p=1.20e-03), 14735473 (p=1.20e-03), 18569590 (p=1.40e-03), 18510611 (p=1.50e-03), 16112301 (p=1.80e-03), 11408349 (p=1.90e-03), 11511301 (p=2.50e-03),
273	79068	FTO	642	30	7.971e-11	21347432 (p=7.01e-04), 26722548 (p=2.20e-03), 27218147 (p=2.40e-03), 26884084 (p=3.30e-03), 24289790 (p=3.50e-03), 21182554 (p=3.60e-03), 22141579 (p=3.60e-03), 28603074 (p=3.70e-03), 26431034 (p=3.80e-03), 20503258 (p=3.80e-03),
274	3667	IRS1	528	27	8.932e-11	19692168 (p=3.02e-04), 21204696 (p=1.10e-03), 18615538 (p=1.10e-03), 19124510 (p=1.20e-03), 23251408 (p=1.70e-03), 18611262 (p=3.30e-03), 21852217 (p=3.50e-03), 23708959 (p=3.50e-03), 23818951 (p=3.60e-03), 15247132 (p=3.70e-03),
275	7097	TLR2	1282	55	8.956e-11	23796347 (p=2.12e-04), 19692168 (p=3.02e-04), 21625017 (p=9.00e-04), 20819778 (p=1.10e-03), 26167073 (p=1.20e-03), 20492496 (p=1.40e-03), 28327786 (p=2.20e-03), 26548749 (p=2.40e-03), 21544941 (p=2.60e-03), 21994405 (p=2.70e-03),
276	119391	GSTO2	71	12	1.063e-10	23079717 (p=2.80e-03), 20210239 (p=3.30e-03), 25726706 (p=3.40e-03), 18398695 (p=3.70e-03), 25835968 (p=3.80e-03), 17505575 (p=3.90e-03), 22040239 (p=6.00e-03), 19859803 (p=6.20e-03), 24040330 (p=8.20e-03), 21113667 (p=8.80e-03),
277	1813	DRD2	1077	40	1.246e-10	19692168 (p=3.02e-04), 19207030 (p=1.00e-03), 25684044 (p=1.40e-03), 18510611 (p=1.50e-03), 20691427 (p=2.20e-03), 18327668 (p=3.00e-03), 19065655 (p=3.10e-03), 20146828 (p=3.60e-03), 27254804 (p=3.60e-03), 25415204 (p=3.60e-03),
278	1612	DAPK1	220	18	1.755e-10	19695681 (p=9.07e-05), 19196380 (p=5.02e-04), 28934284 (p=8.02e-04), 16951219 (p=1.00e-03), 19094228 (p=1.20e-03), 21212658 (p=1.20e-03), 26267895 (p=1.40e-03), 26405175 (p=2.50e-03), 21516484 (p=3.80e-03), 24814955 (p=4.40e-03),
279	9429	ABCG2	705	31	1.879e-10	24415717 (p=9.96e-05), 22525603 (p=2.12e-04), 26951883 (p=6.00e-04), 24351404 (p=7.01e-04), 19605531 (p=8.01e-04), 20717756 (p=1.20e-03), 26700668 (p=1.60e-03), 26386386 (p=1.80e-03), 20200437 (p=2.19e-03), 15906349 (p=2.30e-03),
280	207	AKT1	2893	74	2.67e-10	24619078 (p=2.05e-04), 23236232 (p=2.09e-04), 26302489 (p=2.10e-04), 17927847 (p=2.14e-04), 19692168 (p=3.02e-04), 18184439 (p=3.02e-04), 19428048 (p=4.01e-04), 24658605 (p=5.02e-04), 23639623 (p=6.00e-04), 25060489 (p=6.01e-04),
281	2214	FCGR3A	395	23	3.178e-10	20550522 (p=3.00e-04), 20636398 (p=6.03e-04), 20697800 (p=1.10e-03), 16846526 (p=1.20e-03), 19164213 (p=1.90e-03), 23171437 (p=2.00e-03), 23982074 (p=3.00e-03), 12027254 (p=3.20e-03), 12176802 (p=3.30e-03), 20018222 (p=3.30e-03),
282	3294	HSD17B2	78	12	3.238e-10	19692168 (p=3.02e-04), 18510611 (p=1.50e-03), 24682418 (p=2.00e-03), 17260097 (p=2.70e-03), 19401349 (p=2.80e-03), 19729830 (p=3.60e-03), 19415745 (p=4.40e-03), 18636124 (p=4.40e-03), 20148360 (p=4.40e-03), 20453000 (p=4.50e-03),
283	1234	CCR5	1424	46	3.51e-10	19692168 (p=3.02e-04), 14673528 (p=6.03e-04), 17413295 (p=8.01e-04), 16614115 (p=1.10e-03), 24301940 (p=1.20e-03), 21846359 (p=1.50e-03), 23490419 (p=2.50e-03), 15302103 (p=2.70e-03), 18182569 (p=3.00e-03), 16512757 (p=3.30e-03),
284	4015	LOX	174	16	4.338e-10	26882568 (p=5.01e-04), 25141126 (p=6.02e-04), 29343955 (p=1.10e-03), 19654310 (p=1.80e-03), 25112403 (p=3.00e-03), 20929399 (p=3.30e-03), 12101112 (p=3.60e-03), 22948781 (p=3.60e-03), 24573150 (p=4.20e-03), 20453000 (p=4.50e-03),
285	29102	DROSHA	147	15	4.472e-10	23266047 (p=2.11e-04), 20083228 (p=2.12e-04), 20819778 (p=1.10e-03), 19138993 (p=1.20e-03), 28155978 (p=3.00e-03), 19047128 (p=3.50e-03), 20721975 (p=3.60e-03), 24769857 (p=3.60e-03), 24312312 (p=3.80e-03), 27380242 (p=3.90e-03),
286	2625	GATA3	332	21	4.776e-10	19549328 (p=2.12e-04), 19692168 (p=3.02e-04), 25901741 (p=6.01e-04), 19094228 (p=1.20e-03), 19946260 (p=1.40e-03), 18006915 (p=3.00e-03), 23996088 (p=3.30e-03), 19084267 (p=3.70e-03), 28394898 (p=3.80e-03), 21329183 (p=4.40e-03),
287	6556	SLC11A1	178	16	6.02e-10	12142377 (p=8.02e-04), 12135431 (p=3.00e-03), 16516037 (p=3.30e-03), 15141734 (p=3.60e-03), 18504650 (p=3.70e-03), 21233146 (p=4.50e-03), 29187939 (p=4.90e-03), 23492997 (p=5.50e-03), 12195379 (p=6.60e-03), 21169917 (p=6.80e-03),
288	56729	RETN	487	25	6.243e-10	26365964 (p=1.20e-03), 17727677 (p=1.40e-03), 26215065 (p=2.00e-03), 25868978 (p=2.70e-03), 29384942 (p=4.30e-03), 25345756 (p=4.40e-03), 25231870 (p=4.50e-03), 24268420 (p=5.00e-03), 27173614 (p=6.00e-03), 27314854 (p=6.20e-03),
289	51094	ADIPOR1	209	17	7.085e-10	22907586 (p=1.10e-03), 21960694 (p=1.20e-03), 24619866 (p=1.80e-03), 22387454 (p=2.20e-03), 19051043 (p=2.20e-03), 18713296 (p=2.70e-03), 23813974 (p=3.00e-03), 21632074 (p=3.00e-03), 20071013 (p=3.50e-03), 18451143 (p=3.60e-03),
290	5037	PEBP1	212	17	8.896e-10	22102006 (p=5.02e-04), 18172264 (p=6.03e-04), 20739083 (p=8.01e-04), 16865242 (p=1.20e-03), 26238523 (p=1.20e-03), 16243812 (p=1.50e-03), 25329396 (p=2.00e-03), 26238785 (p=2.20e-03), 17179102 (p=3.50e-03), 23527098 (p=3.60e-03),
291	22900	CARD8	66	11	9.73e-10	19843337 (p=7.01e-04), 21308686 (p=8.02e-04), 28135700 (p=1.70e-03), 23547871 (p=1.80e-03), 20182451 (p=3.60e-03), 22128899 (p=3.60e-03), 23088220 (p=3.70e-03), 20453000 (p=4.50e-03), 21621776 (p=8.10e-03), 24385277 (p=9.30e-03),
292	7076	TIMP1	581	27	1.021e-09	15754326 (p=6.00e-04), 19887890 (p=6.01e-04), 20095885 (p=8.02e-04), 16767366 (p=1.10e-03), 24330623 (p=1.20e-03), 14871825 (p=1.20e-03), 22397869 (p=1.20e-03), 23841813 (p=1.80e-03), 15867221 (p=2.00e-03), 19019896 (p=2.40e-03),
293	7490	WT1	583	27	1.097e-09	23484026 (p=7.01e-04), 28159598 (p=7.01e-04), 23207289 (p=7.02e-04), 21189390 (p=1.10e-03), 20025481 (p=1.40e-03), 24667279 (p=1.50e-03), 19776535 (p=1.70e-03), 28067876 (p=2.00e-03), 26224397 (p=2.00e-03), 29096332 (p=2.00e-03),
294	3115	HLA-DPB1	349	21	1.167e-09	26031576 (p=8.02e-04), 18186799 (p=1.00e-03), 27051043 (p=1.20e-03), 26405068 (p=1.80e-03), 26462556 (p=3.00e-03), 17653770 (p=3.60e-03), 28029757 (p=3.60e-03), 19165231 (p=3.60e-03), 26010309 (p=4.40e-03), 19104471 (p=4.50e-03),
295	3587	IL10RA	133	14	1.239e-09	19692168 (p=3.02e-04), 15729365 (p=3.00e-03), 20299965 (p=3.40e-03), 20568250 (p=3.60e-03), 20453000 (p=4.50e-03), 16971956 (p=4.60e-03), 21553229 (p=5.10e-03), 19773451 (p=5.80e-03), 16961803 (p=6.00e-03), 28225209 (p=7.40e-03),
296	3309	HSPA5	630	28	1.356e-09	24602846 (p=2.03e-04), 17062670 (p=4.01e-04), 21382870 (p=5.01e-04), 24781973 (p=6.00e-04), 23818965 (p=7.00e-04), 17640713 (p=8.00e-04), 23200913 (p=1.20e-03), 28720068 (p=1.80e-03), 27822448 (p=2.00e-03), 23416888 (p=2.00e-03),
297	3980	LIG3	110	13	1.372e-09	19692168 (p=3.02e-04), 15205355 (p=8.00e-04), 19661089 (p=3.30e-03), 17203305 (p=3.60e-03), 16492928 (p=3.60e-03), 17108146 (p=4.40e-03), 20453000 (p=4.50e-03), 20574454 (p=8.20e-03), 19339270 (p=8.70e-03), 19147782 (p=8.70e-03),
298	2784	GNB3	389	22	1.397e-09	18990763 (p=2.12e-04), 21198262 (p=1.70e-03), 20691427 (p=2.20e-03), 22034052 (p=2.60e-03), 19263529 (p=3.50e-03), 17136758 (p=3.50e-03), 19597293 (p=4.40e-03), 18551043 (p=5.20e-03), 15614196 (p=6.20e-03), 20536507 (p=6.20e-03),
299	5742	PTGS1	250	18	1.42e-09	19692168 (p=3.02e-04), 21812955 (p=6.01e-04), 19060633 (p=8.00e-04), 17671743 (p=2.90e-03), 19276290 (p=3.00e-03), 24244288 (p=3.50e-03), 12665651 (p=3.60e-03), 18636124 (p=4.40e-03), 20453000 (p=4.50e-03), 17559347 (p=6.00e-03),
300	7048	TGFBR2	468	24	1.547e-09	17562261 (p=6.01e-04), 22391627 (p=6.02e-04), 15824172 (p=1.20e-03), 17676583 (p=1.70e-03), 23220853 (p=3.00e-03), 23951322 (p=3.30e-03), 24846200 (p=3.60e-03), 22278155 (p=3.80e-03), 23248962 (p=3.80e-03), 17653092 (p=4.50e-03),
301	9446	GSTO1	112	13	1.716e-09	17158763 (p=1.00e-03), 20818931 (p=2.00e-03), 25103078 (p=2.70e-03), 19148497 (p=2.70e-03), 20210239 (p=3.30e-03), 25726706 (p=3.40e-03), 15901998 (p=3.60e-03), 17548696 (p=5.30e-03), 19859803 (p=6.20e-03), 24040330 (p=8.20e-03),
302	115761	ARL11	25	8	1.734e-09	22028916 (p=1.20e-03), 23940804 (p=2.00e-03), 18337727 (p=2.40e-03), 20358297 (p=3.60e-03), 16570116 (p=4.40e-03), 18375053 (p=6.40e-03), 16488076 (p=9.30e-03), 17449901 (p=9.50e-03),
303	3690	ITGB3	1058	37	1.978e-09	18550570 (p=8.00e-04), 23725446 (p=1.10e-03), 12827240 (p=3.00e-03), 20565758 (p=3.00e-03), 17907177 (p=3.30e-03), 16317580 (p=3.30e-03), 19071013 (p=3.40e-03), 19263529 (p=3.50e-03), 21353223 (p=3.60e-03), 18674955 (p=3.60e-03),
304	3579	CXCR2	324	20	2.041e-09	20540789 (p=2.07e-04), 26231560 (p=2.11e-04), 28668699 (p=3.02e-04), 23548249 (p=7.02e-04), 24332572 (p=1.50e-03), 26287498 (p=3.60e-03), 19423540 (p=3.60e-03), 20568250 (p=3.60e-03), 16411061 (p=3.80e-03), 20438785 (p=4.00e-03),
305	4437	MSH3	114	13	2.114e-09	19692168 (p=3.02e-04), 23339595 (p=1.20e-03), 20845481 (p=1.40e-03), 11895912 (p=1.40e-03), 19115210 (p=2.20e-03), 24934723 (p=3.00e-03), 21128252 (p=3.30e-03), 18364438 (p=3.60e-03), 25598504 (p=3.80e-03), 20453000 (p=4.50e-03),
306	338	APOB	739	30	2.612e-09	19692168 (p=3.02e-04), 18590467 (p=7.02e-04), 26404905 (p=1.20e-03), 20691427 (p=2.20e-03), 27487947 (p=2.40e-03), 22674204 (p=3.00e-03), 12964943 (p=3.30e-03), 19263529 (p=3.50e-03), 28370191 (p=3.60e-03), 18296645 (p=3.60e-03),
307	898	CCNE1	404	22	2.767e-09	16609025 (p=2.10e-04), 25408144 (p=2.11e-04), 18607847 (p=9.00e-04), 20001501 (p=1.00e-03), 23185313 (p=1.10e-03), 19179977 (p=1.10e-03), 23416081 (p=1.10e-03), 18507837 (p=1.20e-03), 25320178 (p=1.20e-03), 27151692 (p=1.70e-03),
308	3577	CXCR1	198	16	2.771e-09	19692168 (p=3.02e-04), 19505916 (p=2.10e-03), 19423540 (p=3.60e-03), 16411061 (p=3.80e-03), 20438785 (p=4.00e-03), 20406964 (p=4.50e-03), 20453000 (p=4.50e-03), 19773451 (p=5.80e-03), 17361014 (p=6.80e-03), 21042230 (p=7.10e-03),
309	1594	CYP27B1	169	15	2.814e-09	22612324 (p=6.01e-04), 25544771 (p=1.10e-03), 17932346 (p=3.30e-03), 18843020 (p=3.40e-03), 20687218 (p=4.40e-03), 20453000 (p=4.50e-03), 23423976 (p=5.00e-03), 23894780 (p=6.10e-03), 26241700 (p=7.80e-03), 25488826 (p=8.00e-03),
310	214	ALCAM	143	14	3.143e-09	27062566 (p=2.08e-04), 23840677 (p=2.11e-04), 26134500 (p=4.01e-04), 27873306 (p=6.02e-04), 21816425 (p=7.01e-04), 21293922 (p=1.10e-03), 23539446 (p=1.10e-03), 18347173 (p=1.20e-03), 21935604 (p=1.50e-03), 19142865 (p=3.00e-03),
311	4610	MYCL	40	9	3.398e-09	12034523 (p=8.00e-04), 15269151 (p=1.20e-03), 15075794 (p=3.90e-03), 12883749 (p=4.20e-03), 21676885 (p=4.50e-03), 12439118 (p=5.50e-03), 18566574 (p=7.20e-03), 23349019 (p=7.80e-03), 19536170 (p=8.40e-03),
312	682	BSG	490	24	3.656e-09	21328337 (p=2.13e-04), 16310185 (p=2.13e-04), 22129926 (p=5.00e-04), 28358415 (p=9.00e-04), 15161697 (p=1.10e-03), 26496256 (p=2.00e-03), 25084765 (p=2.20e-03), 20213083 (p=2.80e-03), 24793016 (p=3.00e-03), 20646600 (p=3.40e-03),
313	2167	FABP4	203	16	3.969e-09	26959740 (p=5.02e-04), 27013610 (p=1.70e-03), 19115207 (p=2.30e-03), 15734831 (p=3.00e-03), 21073559 (p=3.00e-03), 25923423 (p=3.60e-03), 19842034 (p=3.60e-03), 25122052 (p=3.60e-03), 23387955 (p=3.60e-03), 20111020 (p=4.20e-03),
314	846	CASR	416	22	4.665e-09	24481145 (p=3.01e-04), 19692168 (p=3.02e-04), 27115058 (p=7.02e-04), 21240254 (p=1.20e-03), 23533647 (p=1.20e-03), 26252839 (p=1.20e-03), 18980667 (p=1.50e-03), 20558521 (p=2.60e-03), 18843020 (p=3.40e-03), 28676564 (p=3.60e-03),
315	6615	SNAI1	416	22	4.65e-09	18026186 (p=3.02e-04), 16502042 (p=5.00e-04), 20957493 (p=8.02e-04), 19604397 (p=1.20e-03), 28570750 (p=1.20e-03), 27956702 (p=1.20e-03), 22562247 (p=3.00e-03), 19860811 (p=3.30e-03), 20091050 (p=3.60e-03), 21638011 (p=3.60e-03),
316	51741	WWOX	237	17	4.731e-09	23197378 (p=7.01e-04), 25892250 (p=9.00e-04), 20074932 (p=1.10e-03), 22213016 (p=1.10e-03), 17947476 (p=2.00e-03), 23381945 (p=2.30e-03), 21520031 (p=3.00e-03), 18061530 (p=3.60e-03), 28426730 (p=3.60e-03), 17609426 (p=3.60e-03),
317	580	BARD1	206	16	4.877e-09	19692168 (p=3.02e-04), 19064565 (p=7.02e-04), 21124317 (p=8.01e-04), 25657202 (p=2.70e-03), 21693656 (p=3.00e-03), 22350409 (p=3.60e-03), 22941191 (p=3.80e-03), 20453000 (p=4.50e-03), 16672066 (p=4.50e-03), 23222812 (p=6.20e-03),
318	3305	HSPA1L	148	14	4.866e-09	17578680 (p=5.00e-04), 19626584 (p=1.40e-03), 26745065 (p=2.00e-03), 18518860 (p=2.20e-03), 23490384 (p=2.60e-03), 20096741 (p=2.80e-03), 28291257 (p=5.00e-03), 14605873 (p=8.10e-03), 23893339 (p=8.10e-03), 16525348 (p=8.70e-03),
319	4582	MUC1	715	29	4.926e-09	27283771 (p=6.00e-04), 17645748 (p=6.00e-04), 14534730 (p=8.01e-04), 24886519 (p=1.20e-03), 24254309 (p=1.40e-03), 17668208 (p=1.40e-03), 22402132 (p=2.00e-03), 20217214 (p=2.20e-03), 24901817 (p=2.70e-03), 27630326 (p=3.10e-03),
320	7852	CXCR4	1729	49	5.091e-09	22941282 (p=2.03e-04), 24416254 (p=2.14e-04), 24032722 (p=6.02e-04), 26073897 (p=6.02e-04), 26203228 (p=8.00e-04), 22914607 (p=1.20e-03), 26150700 (p=1.80e-03), 19327121 (p=1.80e-03), 28450349 (p=2.30e-03), 27154815 (p=2.40e-03),
321	6414	SELENOP	100	12	5.891e-09	19692168 (p=3.02e-04), 23056383 (p=5.02e-04), 19074884 (p=1.10e-03), 22715394 (p=1.10e-03), 23129481 (p=1.70e-03), 20852007 (p=2.80e-03), 20378690 (p=3.30e-03), 28190280 (p=3.60e-03), 20178852 (p=6.00e-03), 20565998 (p=7.80e-03),
322	2053	EPHX2	125	13	6.437e-09	19692168 (p=3.02e-04), 20819778 (p=1.10e-03), 18510611 (p=1.50e-03), 18636124 (p=4.40e-03), 25824304 (p=4.60e-03), 11692079 (p=6.60e-03), 23711456 (p=7.80e-03), 25947240 (p=7.80e-03), 18632753 (p=7.80e-03), 19814804 (p=7.80e-03),
323	154	ADRB2	966	34	7.329e-09	26031147 (p=1.10e-03), 22884155 (p=1.80e-03), 27153462 (p=2.70e-03), 18611262 (p=3.30e-03), 27587791 (p=3.50e-03), 19263529 (p=3.50e-03), 18473266 (p=3.60e-03), 24342311 (p=3.60e-03), 25074500 (p=3.80e-03), 22864926 (p=4.40e-03),
324	10333	TLR6	153	14	7.391e-09	28474755 (p=2.70e-03), 19423540 (p=3.60e-03), 20568250 (p=3.60e-03), 20438785 (p=4.00e-03), 20406964 (p=4.50e-03), 20453000 (p=4.50e-03), 20200442 (p=5.30e-03), 19505919 (p=6.00e-03), 16537705 (p=6.60e-03), 19543401 (p=7.80e-03),
325	2022	ENG	392	21	8.838e-09	19692168 (p=3.02e-04), 25631522 (p=5.01e-04), 21778318 (p=7.02e-04), 24594997 (p=1.10e-03), 21827221 (p=1.20e-03), 25219660 (p=1.20e-03), 18798555 (p=1.50e-03), 19889225 (p=3.50e-03), 15067342 (p=3.60e-03), 27664209 (p=3.70e-03),
326	7098	TLR3	556	25	8.829e-09	23796347 (p=2.12e-04), 26024592 (p=1.90e-03), 21239167 (p=2.20e-03), 26548749 (p=2.40e-03), 28127569 (p=2.70e-03), 23404408 (p=2.80e-03), 25304972 (p=3.50e-03), 19423540 (p=3.60e-03), 20438785 (p=4.00e-03), 20406964 (p=4.50e-03),
327	2879	GPX4	104	12	9.183e-09	19692168 (p=3.02e-04), 17634480 (p=2.40e-03), 20852007 (p=2.80e-03), 20378690 (p=3.30e-03), 25851338 (p=4.20e-03), 18636124 (p=4.40e-03), 16424062 (p=6.70e-03), 20477822 (p=6.80e-03), 26708178 (p=7.80e-03), 22158110 (p=8.10e-03),
328	6891	TAP2	185	15	9.411e-09	19202550 (p=1.10e-03), 24175803 (p=2.30e-03), 22065046 (p=2.60e-03), 16721835 (p=3.20e-03), 22911334 (p=3.30e-03), 19263211 (p=3.60e-03), 19404951 (p=3.60e-03), 19188174 (p=3.80e-03), 17525827 (p=4.40e-03), 20453000 (p=4.50e-03),
329	1788	DNMT3A	320	19	1.027e-08	26966018 (p=5.00e-04), 27515006 (p=6.02e-04), 24289567 (p=1.00e-03), 22301400 (p=1.20e-03), 20381446 (p=1.20e-03), 25126948 (p=1.90e-03), 20128888 (p=2.60e-03), 23053986 (p=3.00e-03), 25592687 (p=3.90e-03), 20570913 (p=4.40e-03),
330	2147	F2	1288	40	1.078e-08	28276727 (p=5.02e-04), 26768578 (p=1.00e-03), 25945007 (p=1.90e-03), 15453833 (p=2.90e-03), 14676252 (p=3.60e-03), 18978274 (p=3.60e-03), 20452800 (p=3.60e-03), 21985636 (p=3.60e-03), 12928694 (p=3.80e-03), 20162297 (p=3.90e-03),
331	10666	CD226	106	12	1.137e-08	21162102 (p=8.02e-04), 20219786 (p=1.40e-03), 21521299 (p=2.70e-03), 16015041 (p=2.80e-03), 22302395 (p=3.60e-03), 20669283 (p=3.60e-03), 20498205 (p=3.80e-03), 20080650 (p=5.00e-03), 24390342 (p=7.80e-03), 23262348 (p=8.10e-03),
332	3815	KIT	935	33	1.137e-08	26290260 (p=5.02e-04), 22839358 (p=5.03e-04), 24535703 (p=6.01e-04), 27186940 (p=6.01e-04), 23686805 (p=6.02e-04), 19574886 (p=7.02e-04), 20470368 (p=8.00e-04), 19648886 (p=8.01e-04), 25885906 (p=1.00e-03), 23612575 (p=2.30e-03),
333	727	C5	219	16	1.144e-08	20219786 (p=1.40e-03), 17880261 (p=1.70e-03), 19116907 (p=2.00e-03), 19263529 (p=3.50e-03), 19423540 (p=3.60e-03), 19674979 (p=3.60e-03), 20498205 (p=3.80e-03), 20438785 (p=4.00e-03), 18974840 (p=4.40e-03), 20406964 (p=4.50e-03),
334	5460	POU5F1	523	24	1.235e-08	26483189 (p=2.08e-04), 18295396 (p=5.01e-04), 26706028 (p=5.02e-04), 25037576 (p=6.03e-04), 24450601 (p=8.02e-04), 24870750 (p=1.10e-03), 21725800 (p=1.50e-03), 15105401 (p=2.20e-03), 21301344 (p=2.50e-03), 27606906 (p=3.40e-03),
335	94025	MUC16	255	17	1.373e-08	24722639 (p=6.02e-04), 29463191 (p=9.00e-04), 14566828 (p=3.00e-03), 20628030 (p=3.50e-03), 20201996 (p=3.60e-03), 24551091 (p=3.70e-03), 28284216 (p=3.90e-03), 24831034 (p=4.40e-03), 21893498 (p=4.60e-03), 21836488 (p=5.40e-03),
336	79679	VTCN1	108	12	1.396e-08	24947047 (p=1.10e-03), 17509674 (p=1.90e-03), 20725832 (p=2.40e-03), 16798883 (p=2.70e-03), 27383830 (p=2.70e-03), 19903360 (p=2.80e-03), 27764786 (p=3.00e-03), 27750217 (p=3.60e-03), 28145159 (p=7.80e-03), 24125968 (p=7.80e-03),
337	196	AHR	487	23	1.551e-08	19692168 (p=3.02e-04), 11408954 (p=5.02e-04), 25523818 (p=6.02e-04), 21205295 (p=8.01e-04), 16337337 (p=1.20e-03), 18510611 (p=1.50e-03), 23208493 (p=1.80e-03), 21613234 (p=2.80e-03), 25620626 (p=3.60e-03), 24078229 (p=3.60e-03),
338	3925	STMN1	224	16	1.567e-08	24372619 (p=6.01e-04), 28532857 (p=7.02e-04), 28622584 (p=1.20e-03), 19569914 (p=2.00e-03), 28216224 (p=2.00e-03), 23760979 (p=2.40e-03), 19034510 (p=3.10e-03), 28056823 (p=3.60e-03), 23975322 (p=3.60e-03), 24903994 (p=4.40e-03),
339	92140	MTDH	225	16	1.667e-08	23364922 (p=2.30e-03), 21495225 (p=2.80e-03), 19304953 (p=3.10e-03), 23240043 (p=3.60e-03), 11823860 (p=3.60e-03), 24946951 (p=3.90e-03), 18519759 (p=4.40e-03), 26096243 (p=4.60e-03), 28112756 (p=5.00e-03), 23710918 (p=6.30e-03),
340	7078	TIMP3	259	17	1.714e-08	23042095 (p=2.03e-04), 24903383 (p=2.00e-03), 23872201 (p=2.20e-03), 27314831 (p=3.00e-03), 23575435 (p=3.50e-03), 15944607 (p=3.60e-03), 26579821 (p=4.20e-03), 18636124 (p=4.40e-03), 17033924 (p=4.40e-03), 25449074 (p=4.40e-03),
341	5887	RAD23B	137	13	1.914e-08	19692168 (p=3.02e-04), 16537713 (p=1.20e-03), 23776089 (p=3.00e-03), 19124519 (p=3.00e-03), 18708406 (p=3.80e-03), 18854777 (p=4.00e-03), 22004425 (p=4.30e-03), 20453000 (p=4.50e-03), 21263130 (p=4.50e-03), 17728339 (p=6.70e-03),
342	8930	MBD4	67	10	2.038e-08	19692168 (p=3.02e-04), 15205355 (p=8.00e-04), 16803845 (p=1.70e-03), 25162968 (p=3.60e-03), 24004570 (p=3.80e-03), 19469655 (p=4.50e-03), 20453000 (p=4.50e-03), 23027038 (p=6.80e-03), 20100009 (p=7.80e-03), 20574454 (p=8.20e-03),
343	4321	MMP12	166	14	2.044e-08	18006768 (p=1.00e-03), 19958990 (p=1.20e-03), 19258954 (p=2.40e-03), 19321798 (p=3.10e-03), 15987457 (p=3.40e-03), 23575435 (p=3.50e-03), 15944607 (p=3.60e-03), 20587546 (p=7.80e-03), 20376807 (p=8.00e-03), 21606841 (p=8.10e-03),
344	718	C3	538	24	2.077e-08	24519512 (p=6.02e-04), 23134230 (p=1.10e-03), 27099955 (p=2.00e-03), 26503818 (p=2.30e-03), 23209669 (p=3.00e-03), 20139773 (p=3.30e-03), 19263529 (p=3.50e-03), 19423540 (p=3.60e-03), 20888482 (p=3.70e-03), 23580065 (p=3.80e-03),
345	2638	GC	266	17	2.531e-08	19692168 (p=3.02e-04), 11757623 (p=1.40e-03), 23734184 (p=2.70e-03), 19263529 (p=3.50e-03), 18559548 (p=3.80e-03), 25609140 (p=4.40e-03), 17244366 (p=4.50e-03), 19488670 (p=6.00e-03), 23894780 (p=6.10e-03), 20536507 (p=6.20e-03),
346	29851	ICOS	141	13	2.696e-08	21526489 (p=7.02e-04), 19672595 (p=1.70e-03), 26074057 (p=1.80e-03), 21917182 (p=3.00e-03), 16512757 (p=3.30e-03), 18396212 (p=3.60e-03), 19913589 (p=3.80e-03), 20453000 (p=4.50e-03), 19332044 (p=6.20e-03), 19222422 (p=7.70e-03),
347	7431	VIM	505	23	2.978e-08	23221510 (p=2.13e-04), 25902909 (p=4.01e-04), 25282138 (p=5.00e-04), 19915524 (p=5.01e-04), 19447876 (p=6.01e-04), 23292832 (p=1.20e-03), 20701774 (p=1.70e-03), 20358301 (p=1.90e-03), 28333958 (p=2.00e-03), 24139214 (p=2.50e-03),
348	629	CFB	172	14	3.204e-08	24519512 (p=6.02e-04), 19423540 (p=3.60e-03), 20888482 (p=3.70e-03), 20438785 (p=4.00e-03), 20406964 (p=4.50e-03), 19661236 (p=5.10e-03), 24453474 (p=6.00e-03), 18325906 (p=8.50e-03), 19556007 (p=9.10e-03), 24837172 (p=9.30e-03),
349	3459	IFNGR1	173	14	3.446e-08	19692168 (p=3.02e-04), 18593809 (p=2.60e-03), 24886089 (p=3.60e-03), 21859832 (p=4.40e-03), 20453000 (p=4.50e-03), 18287876 (p=6.70e-03), 25466928 (p=7.80e-03), 20587546 (p=7.80e-03), 25382336 (p=7.80e-03), 14763782 (p=8.10e-03),
350	5329	PLAUR	513	23	3.961e-08	18673553 (p=9.38e-05), 21833477 (p=1.10e-03), 27385000 (p=1.10e-03), 22702340 (p=1.40e-03), 15849776 (p=2.20e-03), 15543615 (p=2.30e-03), 19157142 (p=2.40e-03), 20967855 (p=2.70e-03), 20051950 (p=3.40e-03), 19050704 (p=3.60e-03),
351	940	CD28	349	19	4.008e-08	20126467 (p=7.01e-04), 20846283 (p=1.10e-03), 20137575 (p=1.10e-03), 19672595 (p=1.70e-03), 23133541 (p=1.90e-03), 21384512 (p=2.80e-03), 18396212 (p=3.60e-03), 20568250 (p=3.60e-03), 7523532 (p=3.60e-03), 19913589 (p=3.80e-03),
352	3897	L1CAM	240	16	4.083e-08	27028855 (p=2.09e-04), 27488577 (p=3.02e-04), 25126672 (p=7.00e-04), 21496863 (p=7.01e-04), 22349829 (p=8.01e-04), 27695947 (p=9.00e-04), 26743472 (p=1.10e-03), 23781004 (p=1.70e-03), 21884209 (p=3.30e-03), 27390347 (p=3.70e-03),
353	1524	CX3CR1	275	17	4.085e-08	19692168 (p=3.02e-04), 15809764 (p=5.00e-04), 18974152 (p=1.20e-03), 25845619 (p=1.80e-03), 19001328 (p=2.40e-03), 27176135 (p=3.60e-03), 18636124 (p=4.40e-03), 20453000 (p=4.50e-03), 15118174 (p=4.50e-03), 19587779 (p=6.00e-03),
354	10481	HOXB13	95	11	4.489e-08	26728744 (p=2.07e-04), 23812955 (p=2.20e-03), 16609019 (p=3.50e-03), 25595936 (p=3.50e-03), 23497539 (p=3.60e-03), 24026887 (p=4.50e-03), 26638190 (p=4.50e-03), 24722062 (p=7.70e-03), 23292082 (p=7.70e-03), 18794098 (p=7.80e-03),
355	6774	STAT3	2272	56	4.562e-08	17927847 (p=2.14e-04), 26264211 (p=5.01e-04), 25735252 (p=7.02e-04), 18305569 (p=8.01e-04), 25487443 (p=1.00e-03), 28186991 (p=1.10e-03), 28448787 (p=1.10e-03), 20371693 (p=1.20e-03), 24382554 (p=1.20e-03), 19817957 (p=1.20e-03),
356	3107	HLA-C	896	31	4.894e-08	17661908 (p=7.00e-04), 19196481 (p=8.01e-04), 24818561 (p=8.01e-04), 19934297 (p=8.01e-04), 16365741 (p=1.50e-03), 25083782 (p=3.00e-03), 18451182 (p=3.00e-03), 16284396 (p=3.60e-03), 15650879 (p=3.80e-03), 19912639 (p=4.40e-03),
357	5395	PMS2	179	14	5.246e-08	19692168 (p=3.02e-04), 24643686 (p=1.10e-03), 19898223 (p=2.00e-03), 19115210 (p=2.20e-03), 18270339 (p=3.10e-03), 24400091 (p=3.60e-03), 18364438 (p=3.60e-03), 20453000 (p=4.50e-03), 10763829 (p=4.50e-03), 21348638 (p=5.50e-03),
358	1630	DCC	122	12	5.414e-08	12901278 (p=2.06e-04), 23637120 (p=2.10e-04), 20083228 (p=2.12e-04), 27127179 (p=1.00e-03), 16122883 (p=1.80e-03), 22418395 (p=2.50e-03), 23353777 (p=3.00e-03), 19240061 (p=3.50e-03), 23765761 (p=4.20e-03), 21529783 (p=6.20e-03),
359	8651	SOCS1	356	19	5.41e-08	28235401 (p=2.13e-04), 21935712 (p=5.03e-04), 27061542 (p=8.00e-04), 23134344 (p=1.40e-03), 25853848 (p=2.20e-03), 24997329 (p=2.40e-03), 19240061 (p=3.50e-03), 25623250 (p=3.50e-03), 18656467 (p=3.60e-03), 19423540 (p=3.60e-03),
360	7011	TEP1	38	8	5.91e-08	19692168 (p=3.02e-04), 26238235 (p=5.01e-04), 27221889 (p=5.02e-04), 19766477 (p=7.01e-04), 20937264 (p=3.00e-03), 24269974 (p=3.60e-03), 17848914 (p=3.60e-03), 18938767 (p=5.30e-03),
361	7033	TFF3	124	12	6.477e-08	25639219 (p=2.12e-04), 19692168 (p=3.02e-04), 25405728 (p=1.10e-03), 22516806 (p=1.20e-03), 26240479 (p=1.20e-03), 22907485 (p=2.60e-03), 24164280 (p=3.60e-03), 23933418 (p=3.80e-03), 23822993 (p=4.40e-03), 15578191 (p=4.90e-03),
362	2244	FGB	365	19	8.032e-08	16353042 (p=4.40e-03), 20536507 (p=6.20e-03), 18842294 (p=6.60e-03), 16324093 (p=7.40e-03), 11940334 (p=7.80e-03), 20535834 (p=7.80e-03), 24366241 (p=7.80e-03), 12141403 (p=7.80e-03), 12710752 (p=8.10e-03), 15346842 (p=8.10e-03),
363	3106	HLA-B	1850	48	8.557e-08	17661908 (p=7.00e-04), 19196481 (p=8.01e-04), 19934297 (p=8.01e-04), 16365741 (p=1.50e-03), 15652424 (p=1.90e-03), 27244296 (p=2.70e-03), 17586554 (p=2.70e-03), 18451182 (p=3.00e-03), 17767549 (p=3.30e-03), 17763415 (p=3.40e-03),
364	51752	ERAP1	156	13	8.861e-08	21362330 (p=2.14e-04), 25354578 (p=7.01e-04), 19202550 (p=1.10e-03), 25665737 (p=3.00e-03), 23864143 (p=3.30e-03), 19404951 (p=3.60e-03), 25740711 (p=4.40e-03), 19917163 (p=6.30e-03), 23291587 (p=7.80e-03), 25019531 (p=7.80e-03),
365	1672	DEFB1	187	14	9.023e-08	27770642 (p=5.02e-04), 24658581 (p=9.00e-04), 23046822 (p=3.00e-03), 16512757 (p=3.30e-03), 22323338 (p=3.50e-03), 19423540 (p=3.60e-03), 20438785 (p=4.00e-03), 20406964 (p=4.50e-03), 23964634 (p=7.80e-03), 26377569 (p=8.10e-03),
366	6403	SELP	368	19	9.068e-08	25238546 (p=2.40e-03), 19263529 (p=3.50e-03), 21866298 (p=3.50e-03), 21521525 (p=3.60e-03), 19423540 (p=3.60e-03), 16935700 (p=3.60e-03), 19361981 (p=3.80e-03), 27237221 (p=3.90e-03), 20438785 (p=4.00e-03), 18974840 (p=4.40e-03),
367	239	ALOX12	130	12	1.095e-07	19692168 (p=3.02e-04), 17460548 (p=2.80e-03), 22924777 (p=3.30e-03), 24783193 (p=3.60e-03), 23715757 (p=3.60e-03), 19423540 (p=3.60e-03), 20438785 (p=4.00e-03), 20406964 (p=4.50e-03), 20453000 (p=4.50e-03), 25339205 (p=6.60e-03),
368	2778	GNAS	457	21	1.151e-07	18347176 (p=2.11e-04), 19029852 (p=2.11e-04), 15824158 (p=5.00e-04), 16467086 (p=5.01e-04), 22931242 (p=6.02e-04), 17356712 (p=7.00e-04), 17020971 (p=1.10e-03), 16033819 (p=1.20e-03), 21156401 (p=1.20e-03), 23201296 (p=1.50e-03),
369	1719	DHFR	160	13	1.188e-07	19692168 (p=3.02e-04), 23053953 (p=6.01e-04), 20615890 (p=1.20e-03), 18636124 (p=4.40e-03), 19493349 (p=4.50e-03), 17413111 (p=5.40e-03), 17449906 (p=6.60e-03), 20347265 (p=8.10e-03), 26875486 (p=8.20e-03), 20634891 (p=8.20e-03),
370	8771	TNFRSF6B	131	12	1.186e-07	23449012 (p=2.08e-04), 27246752 (p=7.02e-04), 23652586 (p=1.00e-03), 20567955 (p=1.50e-03), 27517320 (p=4.40e-03), 24786982 (p=6.60e-03), 22626963 (p=8.30e-03), 25422191 (p=9.10e-03), 25323840 (p=9.30e-03), 22886559 (p=9.60e-03),
371	115352	FCRL3	81	10	1.266e-07	25575677 (p=2.40e-03), 24117236 (p=3.40e-03), 26746625 (p=5.10e-03), 26321232 (p=6.80e-03), 17179172 (p=7.40e-03), 24390342 (p=7.80e-03), 17133579 (p=8.70e-03), 19438904 (p=9.20e-03), 26334889 (p=9.20e-03), 23463945 (p=9.30e-03),
372	8434	RECK	132	12	1.286e-07	27268601 (p=7.02e-04), 15328199 (p=1.20e-03), 25278269 (p=2.00e-03), 22438955 (p=2.80e-03), 21565829 (p=3.60e-03), 26921475 (p=3.80e-03), 17033924 (p=4.40e-03), 21613799 (p=4.40e-03), 12738734 (p=6.80e-03), 24510537 (p=6.80e-03),
373	875	CBS	342	18	1.642e-07	19692168 (p=3.02e-04), 26749456 (p=1.10e-03), 20615890 (p=1.20e-03), 17548676 (p=3.80e-03), 26508567 (p=3.90e-03), 18636124 (p=4.40e-03), 20056620 (p=4.40e-03), 20346360 (p=4.40e-03), 19493349 (p=4.50e-03), 20453000 (p=4.50e-03),
374	9231	DLG5	85	10	2.025e-07	27309475 (p=3.30e-03), 19423540 (p=3.60e-03), 20438785 (p=4.00e-03), 20406964 (p=4.50e-03), 16446977 (p=4.50e-03), 19422935 (p=8.40e-03), 18338763 (p=9.10e-03), 16944184 (p=9.10e-03), 22118696 (p=9.60e-03), 18824555 (p=9.90e-03),
375	23405	DICER1	388	19	2.062e-07	23266047 (p=2.11e-04), 22320315 (p=1.10e-03), 20819778 (p=1.10e-03), 19138993 (p=1.20e-03), 27611467 (p=3.30e-03), 19047128 (p=3.50e-03), 20721975 (p=3.60e-03), 28089917 (p=3.60e-03), 25640338 (p=3.60e-03), 23251602 (p=3.60e-03),
376	23705	CADM1	169	13	2.258e-07	12942568 (p=3.02e-04), 18498117 (p=8.02e-04), 26894268 (p=1.10e-03), 14970278 (p=1.10e-03), 25569158 (p=2.70e-03), 21190187 (p=3.30e-03), 21436696 (p=3.50e-03), 21271221 (p=3.80e-03), 25231870 (p=4.50e-03), 23456988 (p=6.40e-03),
377	241	ALOX5AP	139	12	2.283e-07	24485247 (p=1.80e-03), 18366797 (p=3.30e-03), 19423540 (p=3.60e-03), 20438785 (p=4.00e-03), 20406964 (p=4.50e-03), 28160477 (p=4.50e-03), 25210744 (p=7.90e-03), 24025145 (p=8.40e-03), 16778124 (p=9.30e-03), 25815512 (p=9.30e-03),
378	1019	CDK4	482	21	2.781e-07	24982332 (p=3.00e-04), 20618617 (p=3.01e-04), 19692168 (p=3.02e-04), 20819778 (p=1.10e-03), 18507837 (p=1.20e-03), 23880157 (p=1.20e-03), 18823025 (p=3.30e-03), 21336260 (p=3.60e-03), 18636124 (p=4.40e-03), 24614102 (p=4.40e-03),
379	1136	CHRNA3	205	14	2.81e-07	23844051 (p=2.60e-03), 20234319 (p=3.60e-03), 20068085 (p=3.60e-03), 25399010 (p=3.90e-03), 19005185 (p=4.40e-03), 18385738 (p=4.40e-03), 19733931 (p=4.40e-03), 24686516 (p=5.50e-03), 25051068 (p=6.00e-03), 23056235 (p=8.10e-03),
380	10858	CYP46A1	66	9	3.041e-07	27162448 (p=3.30e-03), 18511756 (p=3.60e-03), 27026489 (p=6.60e-03), 18842294 (p=6.60e-03), 19553612 (p=7.80e-03), 23167762 (p=7.80e-03), 22977134 (p=8.50e-03), 12123847 (p=8.70e-03), 15034781 (p=9.60e-03),
381	6532	SLC6A4	2059	50	3.116e-07	17359932 (p=2.07e-04), 18628680 (p=1.20e-03), 27196063 (p=1.40e-03), 18510611 (p=1.50e-03), 19885623 (p=1.80e-03), 20691427 (p=2.20e-03), 22488946 (p=3.00e-03), 24057178 (p=3.30e-03), 21585624 (p=3.30e-03), 28029428 (p=3.40e-03),
382	6678	SPARC	279	16	3.174e-07	22491017 (p=3.01e-04), 28119265 (p=6.01e-04), 24396828 (p=1.20e-03), 20369286 (p=1.20e-03), 21818290 (p=1.20e-03), 19817957 (p=1.20e-03), 24309322 (p=1.20e-03), 25786138 (p=1.40e-03), 21152079 (p=2.20e-03), 17235047 (p=2.60e-03),
383	3663	IRF5	210	14	3.772e-07	25011482 (p=2.00e-03), 27092776 (p=3.30e-03), 22053985 (p=3.60e-03), 19758313 (p=3.60e-03), 22179739 (p=3.60e-03), 24697319 (p=4.50e-03), 21156761 (p=4.50e-03), 24116155 (p=6.80e-03), 18204098 (p=8.20e-03), 28059021 (p=8.80e-03),
384	5423	POLB	210	14	3.762e-07	17131038 (p=2.11e-04), 19692168 (p=3.02e-04), 25561897 (p=1.10e-03), 18270339 (p=3.10e-03), 17203305 (p=3.60e-03), 22799326 (p=3.60e-03), 17283177 (p=7.80e-03), 22901161 (p=8.10e-03), 20574454 (p=8.20e-03), 19339270 (p=8.70e-03),
385	4046	LSP1	68	9	3.932e-07	23936387 (p=1.20e-03), 19094228 (p=1.20e-03), 21127985 (p=2.20e-03), 20054709 (p=3.00e-03), 18437204 (p=3.00e-03), 18973230 (p=3.80e-03), 27165221 (p=5.00e-03), 17997823 (p=7.80e-03), 26191300 (p=8.70e-03),
386	958	CD40	539	22	4.038e-07	19692168 (p=3.02e-04), 21912605 (p=4.00e-04), 20219786 (p=1.40e-03), 21914625 (p=1.80e-03), 23166616 (p=2.80e-03), 16494885 (p=3.30e-03), 27063419 (p=3.40e-03), 22302395 (p=3.60e-03), 20568250 (p=3.60e-03), 19674979 (p=3.60e-03),
387	1806	DPYD	212	14	4.206e-07	19154585 (p=6.01e-04), 23453885 (p=1.20e-03), 27741011 (p=2.60e-03), 28027897 (p=3.00e-03), 22270332 (p=3.60e-03), 17375478 (p=3.60e-03), 17417073 (p=4.20e-03), 23942539 (p=4.30e-03), 20570913 (p=4.40e-03), 20453000 (p=4.50e-03),
388	1021	CDK6	286	16	4.412e-07	20618617 (p=3.01e-04), 19584075 (p=6.01e-04), 27515006 (p=6.02e-04), 18507837 (p=1.20e-03), 25138370 (p=1.70e-03), 21586211 (p=2.80e-03), 18823025 (p=3.30e-03), 19674979 (p=3.60e-03), 17909067 (p=4.40e-03), 20453000 (p=4.50e-03),
389	1015	CDH17	49	8	4.622e-07	20580775 (p=2.13e-04), 11413113 (p=5.00e-04), 16951245 (p=5.02e-04), 22009269 (p=5.02e-04), 20444732 (p=8.01e-04), 23326130 (p=1.80e-03), 26743780 (p=2.80e-03), 22810971 (p=5.10e-03),
390	7035	TFPI	214	14	4.697e-07	26968713 (p=4.00e-04), 25882602 (p=5.01e-04), 24094893 (p=7.02e-04), 28749986 (p=2.20e-03), 17180732 (p=2.60e-03), 26598923 (p=3.60e-03), 22178066 (p=4.00e-03), 28716011 (p=6.20e-03), 19411818 (p=8.20e-03), 21895962 (p=8.80e-03),
391	7292	TNFSF4	120	11	4.895e-07	23936824 (p=6.02e-04), 20568250 (p=3.60e-03), 22870213 (p=3.60e-03), 18356244 (p=4.50e-03), 23874208 (p=6.60e-03), 18998106 (p=7.80e-03), 26348892 (p=7.80e-03), 27519474 (p=8.10e-03), 26125814 (p=8.30e-03), 18398332 (p=8.70e-03),
392	4320	MMP11	72	9	6.457e-07	15788677 (p=5.01e-04), 28409241 (p=8.01e-04), 18208802 (p=1.20e-03), 24838924 (p=3.60e-03), 12429794 (p=3.60e-03), 19914229 (p=4.20e-03), 22286800 (p=4.50e-03), 20587546 (p=7.80e-03), 18172255 (p=7.80e-03),
393	5653	KLK6	97	10	7.011e-07	25990935 (p=3.00e-04), 24979321 (p=7.01e-04), 22699826 (p=1.40e-03), 21741862 (p=3.30e-03), 19423540 (p=3.60e-03), 21656738 (p=3.60e-03), 20438785 (p=4.00e-03), 20406964 (p=4.50e-03), 22285222 (p=8.30e-03), 28376164 (p=8.80e-03),
394	84062	DTNBP1	187	13	7.201e-07	26285059 (p=1.00e-03), 21305691 (p=2.80e-03), 19449336 (p=5.40e-03), 20083391 (p=8.10e-03), 15066891 (p=8.20e-03), 16946192 (p=8.40e-03), 19862852 (p=8.70e-03), 19219857 (p=8.70e-03), 21041608 (p=9.00e-03), 18583979 (p=9.10e-03),
395	6441	SFTPD	222	14	7.346e-07	19692168 (p=3.02e-04), 28464801 (p=1.20e-03), 28591049 (p=1.40e-03), 19140875 (p=3.60e-03), 13680361 (p=3.60e-03), 20453000 (p=4.50e-03), 24264011 (p=6.30e-03), 24390342 (p=7.80e-03), 18347569 (p=8.00e-03), 27293304 (p=9.10e-03),
396	3084	NRG1	427	19	8.78e-07	20921115 (p=1.20e-03), 17033632 (p=2.50e-03), 25310821 (p=3.60e-03), 21127983 (p=3.80e-03), 19652122 (p=4.50e-03), 25325441 (p=4.60e-03), 19058791 (p=5.50e-03), 25475805 (p=6.60e-03), 21234898 (p=7.50e-03), 12509456 (p=7.80e-03),
397	5727	PTCH1	226	14	9.131e-07	23371028 (p=5.02e-04), 15888139 (p=8.00e-04), 12516098 (p=1.40e-03), 22407314 (p=1.40e-03), 15598212 (p=1.70e-03), 16645598 (p=3.50e-03), 21861228 (p=3.60e-03), 24369017 (p=4.40e-03), 16777989 (p=4.50e-03), 19287498 (p=4.50e-03),
398	842	CASP9	385	18	9.236e-07	19692168 (p=3.02e-04), 24879622 (p=1.50e-03), 23645041 (p=2.20e-03), 18381704 (p=2.70e-03), 16687442 (p=3.00e-03), 20357690 (p=3.30e-03), 22120515 (p=3.30e-03), 20661084 (p=3.60e-03), 23303631 (p=3.60e-03), 28358701 (p=3.80e-03),
399	7128	TNFAIP3	344	17	9.652e-07	22843550 (p=2.12e-04), 27435953 (p=8.00e-04), 26679293 (p=1.80e-03), 25230785 (p=1.80e-03), 26598072 (p=2.30e-03), 19412163 (p=2.40e-03), 25354935 (p=3.30e-03), 19240061 (p=3.50e-03), 25806576 (p=4.60e-03), 24023622 (p=5.70e-03),
400	4583	MUC2	159	12	9.696e-07	21602660 (p=7.02e-04), 22261707 (p=8.01e-04), 27913994 (p=8.01e-04), 18825309 (p=1.20e-03), 22402132 (p=2.00e-03), 18000536 (p=2.40e-03), 24901817 (p=2.70e-03), 21618511 (p=3.30e-03), 16475027 (p=3.60e-03), 20929551 (p=7.00e-03),
401	4585	MUC4	159	12	9.672e-07	20922503 (p=2.12e-04), 21618516 (p=5.02e-04), 27283771 (p=6.00e-04), 21615302 (p=1.10e-03), 16049287 (p=1.20e-03), 22614008 (p=2.70e-03), 24037917 (p=3.50e-03), 16475027 (p=3.60e-03), 24747969 (p=3.80e-03), 20591909 (p=8.60e-03),
402	9271	PIWIL1	54	8	9.915e-07	19138993 (p=1.20e-03), 21989785 (p=1.40e-03), 16953229 (p=3.00e-03), 19047128 (p=3.50e-03), 21933617 (p=3.60e-03), 18781170 (p=5.50e-03), 20732906 (p=6.20e-03), 16287078 (p=8.60e-03),
403	9112	MTA1	228	14	1.004e-06	16502042 (p=5.00e-04), 22537306 (p=5.01e-04), 25797255 (p=8.01e-04), 22864797 (p=8.02e-04), 27574100 (p=1.80e-03), 22098246 (p=1.80e-03), 20935042 (p=2.00e-03), 27035126 (p=3.00e-03), 20661085 (p=3.30e-03), 21661415 (p=3.60e-03),
404	3958	LGALS3	620	23	1.06e-06	19020721 (p=2.06e-04), 18942707 (p=9.00e-04), 22071132 (p=9.00e-04), 25578395 (p=1.20e-03), 24603328 (p=2.00e-03), 19153476 (p=2.80e-03), 24007691 (p=2.80e-03), 22664934 (p=3.00e-03), 18657294 (p=3.00e-03), 25697876 (p=3.30e-03),
405	7430	EZR	479	20	1.097e-06	28300573 (p=2.09e-04), 19692168 (p=3.02e-04), 18926620 (p=7.00e-04), 16633060 (p=7.02e-04), 19648886 (p=8.01e-04), 23708420 (p=9.00e-04), 28953975 (p=1.10e-03), 18425081 (p=1.20e-03), 21416469 (p=1.20e-03), 16554733 (p=1.40e-03),
406	6928	HNF1B	230	14	1.11e-06	24332637 (p=3.01e-04), 26945423 (p=4.01e-04), 25885815 (p=5.00e-04), 23203386 (p=6.01e-04), 25378557 (p=2.70e-03), 22730461 (p=2.70e-03), 28214017 (p=3.00e-03), 26214421 (p=3.60e-03), 25177939 (p=5.00e-03), 22299039 (p=5.30e-03),
407	581	BAX	932	29	1.135e-06	17693666 (p=2.10e-04), 22685558 (p=2.10e-04), 22852863 (p=2.14e-04), 19692168 (p=3.02e-04), 24672785 (p=5.02e-04), 26272263 (p=5.03e-04), 24147019 (p=6.02e-04), 25957891 (p=7.02e-04), 18211414 (p=8.02e-04), 17626754 (p=8.02e-04),
408	116519	APOA5	392	18	1.178e-06	26824674 (p=2.70e-03), 27813673 (p=3.50e-03), 17183147 (p=3.60e-03), 21238903 (p=5.10e-03), 25311932 (p=7.80e-03), 25034063 (p=8.00e-03), 24709297 (p=8.20e-03), 20634891 (p=8.20e-03), 22688093 (p=8.20e-03), 16046221 (p=8.40e-03),
409	240	ALOX5	269	15	1.185e-06	19692168 (p=3.02e-04), 20549218 (p=2.70e-03), 22664934 (p=3.00e-03), 23746795 (p=3.30e-03), 18366797 (p=3.30e-03), 19423540 (p=3.60e-03), 20438785 (p=4.00e-03), 20406964 (p=4.50e-03), 20453000 (p=4.50e-03), 18992148 (p=7.40e-03),
410	389421	LIN28B	103	10	1.199e-06	22822098 (p=6.01e-04), 26158423 (p=6.03e-04), 24780874 (p=9.00e-04), 24386298 (p=2.00e-03), 27021521 (p=2.90e-03), 22941191 (p=3.80e-03), 25231870 (p=4.50e-03), 22976955 (p=5.10e-03), 23052130 (p=7.80e-03), 25503985 (p=7.80e-03),
411	55829	SELENOS	78	9	1.256e-06	19144102 (p=3.02e-04), 24471570 (p=3.00e-03), 20378690 (p=3.30e-03), 20619427 (p=3.60e-03), 26382012 (p=4.40e-03), 25433273 (p=5.00e-03), 18728048 (p=6.30e-03), 19336475 (p=9.30e-03), 25390504 (p=9.30e-03),
412	8289	ARID1A	198	13	1.349e-06	26832958 (p=2.08e-04), 26945423 (p=4.01e-04), 23427874 (p=5.00e-04), 22301703 (p=5.00e-04), 25175170 (p=1.00e-03), 28440661 (p=1.20e-03), 26384299 (p=1.70e-03), 25400081 (p=2.70e-03), 27051059 (p=4.40e-03), 25776029 (p=4.40e-03),
413	6241	RRM2	106	10	1.568e-06	22884145 (p=6.02e-04), 19639316 (p=1.20e-03), 26663950 (p=2.60e-03), 27566080 (p=3.50e-03), 26718430 (p=3.70e-03), 20056645 (p=5.90e-03), 24360663 (p=6.29e-03), 19002265 (p=6.30e-03), 7937751 (p=7.50e-03), 23719266 (p=7.80e-03),
414	6573	SLC19A1	168	12	1.72e-06	19692168 (p=3.02e-04), 16365025 (p=9.00e-04), 22890010 (p=1.10e-03), 27936032 (p=1.70e-03), 16122883 (p=1.80e-03), 27213354 (p=3.60e-03), 20056620 (p=4.40e-03), 16962770 (p=5.50e-03), 17264302 (p=6.30e-03), 26193446 (p=6.60e-03),
415	10392	NOD1	203	13	1.793e-06	19843337 (p=7.01e-04), 22563200 (p=2.60e-03), 19423540 (p=3.60e-03), 20438785 (p=4.00e-03), 20406964 (p=4.50e-03), 20453000 (p=4.50e-03), 19327158 (p=6.20e-03), 25933107 (p=6.30e-03), 21864388 (p=6.80e-03), 19882212 (p=7.80e-03),
416	55554	KLK15	39	7	1.793e-06	20473923 (p=7.01e-04), 23936387 (p=1.20e-03), 22132073 (p=3.60e-03), 19423540 (p=3.60e-03), 20438785 (p=4.00e-03), 20406964 (p=4.50e-03), 12439720 (p=5.10e-03),
417	4089	SMAD4	641	23	1.838e-06	23826135 (p=9.85e-05), 28256094 (p=2.01e-04), 12010891 (p=2.02e-04), 15867212 (p=3.02e-04), 15531914 (p=6.00e-04), 19328798 (p=8.02e-04), 19527492 (p=9.00e-04), 18413775 (p=1.10e-03), 26383977 (p=1.20e-03), 21412070 (p=1.40e-03),
418	836	CASP3	1069	31	1.943e-06	19692168 (p=3.02e-04), 23271051 (p=5.02e-04), 26507126 (p=7.01e-04), 25197379 (p=8.02e-04), 18211414 (p=8.02e-04), 27723786 (p=1.00e-03), 17525639 (p=1.10e-03), 22136337 (p=1.20e-03), 21700414 (p=1.40e-03), 26758428 (p=2.20e-03),
419	2155	F7	407	18	1.997e-06	22166631 (p=1.10e-03), 21477332 (p=3.30e-03), 19263529 (p=3.50e-03), 19778283 (p=3.60e-03), 16353042 (p=4.40e-03), 20536507 (p=6.20e-03), 16331575 (p=6.60e-03), 21925715 (p=6.80e-03), 17581323 (p=7.60e-03), 18398422 (p=7.80e-03),
420	51284	TLR7	283	15	2.228e-06	22505023 (p=2.30e-03), 28321161 (p=3.30e-03), 25828894 (p=3.60e-03), 21061265 (p=4.50e-03), 19505919 (p=6.00e-03), 24532514 (p=6.30e-03), 26725554 (p=6.60e-03), 21396113 (p=7.80e-03), 17301562 (p=7.80e-03), 25218653 (p=8.20e-03),
421	84868	HAVCR2	247	14	2.578e-06	22733499 (p=1.80e-03), 22387059 (p=1.80e-03), 23385979 (p=2.40e-03), 27248321 (p=2.60e-03), 27872087 (p=2.70e-03), 28466780 (p=3.00e-03), 23359271 (p=3.80e-03), 25876049 (p=5.00e-03), 24339967 (p=6.00e-03), 21367814 (p=7.80e-03),
422	3482	IGF2R	211	13	2.761e-06	20119675 (p=2.03e-04), 19692168 (p=3.02e-04), 20347606 (p=6.02e-04), 24014609 (p=8.01e-04), 24656929 (p=8.02e-04), 18037232 (p=8.02e-04), 19626700 (p=1.80e-03), 21852217 (p=3.50e-03), 19240061 (p=3.50e-03), 18636124 (p=4.40e-03),
423	7031	TFF1	143	11	2.776e-06	19692168 (p=3.02e-04), 16474375 (p=7.01e-04), 15967118 (p=8.02e-04), 26240479 (p=1.20e-03), 18927283 (p=3.60e-03), 22093877 (p=3.60e-03), 22944057 (p=3.60e-03), 15578191 (p=4.90e-03), 21111741 (p=7.80e-03), 26372254 (p=8.40e-03),
424	2162	F13A1	293	15	3.448e-06	17982641 (p=4.00e-04), 19958990 (p=1.20e-03), 12542492 (p=2.80e-03), 15453833 (p=2.90e-03), 16950433 (p=3.00e-03), 12373334 (p=3.60e-03), 19778283 (p=3.60e-03), 19783216 (p=4.50e-03), 24686102 (p=4.50e-03), 24324551 (p=7.80e-03),
425	890	CCNA2	295	15	3.752e-06	17917837 (p=2.02e-04), 19692168 (p=3.02e-04), 21264543 (p=6.03e-04), 17255290 (p=1.00e-03), 25501285 (p=2.30e-03), 20193482 (p=3.60e-03), 21464733 (p=4.50e-03), 20453000 (p=4.50e-03), 24324728 (p=6.60e-03), 24824027 (p=6.80e-03),
426	5111	PCNA	670	23	3.857e-06	21501231 (p=1.04e-04), 23317197 (p=2.10e-04), 12479101 (p=2.10e-04), 19692168 (p=3.02e-04), 15772596 (p=5.01e-04), 21694464 (p=5.01e-04), 22199292 (p=9.00e-04), 17525639 (p=1.10e-03), 21424069 (p=1.20e-03), 24012694 (p=1.90e-03),
427	6382	SDC1	296	15	3.9e-06	15743035 (p=3.01e-04), 21317913 (p=5.02e-04), 12879463 (p=6.01e-04), 24656090 (p=6.02e-04), 23988031 (p=1.10e-03), 26057450 (p=1.20e-03), 20471559 (p=2.10e-03), 25361632 (p=2.40e-03), 25891890 (p=3.00e-03), 16778379 (p=3.80e-03),
428	6366	CCL21	148	11	3.892e-06	20219786 (p=1.40e-03), 21586211 (p=2.80e-03), 24990231 (p=2.80e-03), 23498789 (p=2.80e-03), 19674979 (p=3.60e-03), 20498205 (p=3.80e-03), 24390342 (p=7.80e-03), 28112745 (p=7.80e-03), 27783999 (p=7.80e-03), 22427939 (p=9.30e-03),
429	6355	CCL8	65	8	4.13e-06	21514686 (p=1.10e-03), 19423540 (p=3.60e-03), 20438785 (p=4.00e-03), 18636124 (p=4.40e-03), 20406964 (p=4.50e-03), 19865101 (p=8.60e-03), 18818748 (p=9.30e-03), 19019335 (p=9.30e-03),
430	635	BHMT	91	9	4.644e-06	19692168 (p=3.02e-04), 21630102 (p=6.02e-04), 18230680 (p=3.10e-03), 20346360 (p=4.40e-03), 19493349 (p=4.50e-03), 20453000 (p=4.50e-03), 27677362 (p=7.80e-03), 26592251 (p=7.80e-03), 20634891 (p=8.20e-03),
431	3283	HSD3B1	91	9	4.633e-06	19692168 (p=3.02e-04), 27139182 (p=2.60e-03), 24006038 (p=3.40e-03), 20056642 (p=3.60e-03), 18636124 (p=4.40e-03), 20453000 (p=4.50e-03), 17507624 (p=8.10e-03), 22638611 (p=8.30e-03), 16302261 (p=8.80e-03),
432	6624	FSCN1	185	12	4.708e-06	23221510 (p=2.13e-04), 21498718 (p=4.00e-04), 18587253 (p=5.01e-04), 29065267 (p=7.02e-04), 26362828 (p=3.00e-03), 12139639 (p=3.60e-03), 23196799 (p=3.60e-03), 23986556 (p=3.90e-03), 23209815 (p=4.50e-03), 20713986 (p=8.00e-03),
433	952	CD38	222	13	4.832e-06	18674817 (p=5.02e-04), 19240243 (p=8.00e-04), 18689273 (p=9.00e-04), 18424664 (p=2.70e-03), 15759031 (p=3.00e-03), 21933861 (p=3.30e-03), 21237436 (p=3.70e-03), 21051931 (p=4.20e-03), 26025338 (p=4.60e-03), 21528155 (p=5.30e-03),
434	64321	SOX17	67	8	5.194e-06	25789956 (p=4.01e-04), 25291942 (p=8.01e-04), 22161215 (p=1.40e-03), 25310020 (p=3.60e-03), 28237397 (p=3.80e-03), 25053769 (p=4.50e-03), 28148542 (p=7.70e-03), 22921431 (p=8.70e-03),
435	147138	TMC8	28	6	5.191e-06	22664934 (p=3.00e-03), 21387292 (p=3.60e-03), 18224692 (p=3.60e-03), 25853559 (p=6.30e-03), 26227733 (p=7.10e-03), 25495765 (p=9.30e-03),
436	1236	CCR7	263	14	5.336e-06	28114889 (p=2.00e-03), 22350183 (p=2.70e-03), 24990231 (p=2.80e-03), 23498789 (p=2.80e-03), 19423540 (p=3.60e-03), 28421995 (p=3.60e-03), 20438785 (p=4.00e-03), 28011488 (p=4.40e-03), 27666723 (p=4.40e-03), 20406964 (p=4.50e-03),
437	7291	TWIST1	484	19	5.368e-06	23664538 (p=3.02e-04), 19816777 (p=5.02e-04), 27519276 (p=5.02e-04), 26656856 (p=8.01e-04), 22974479 (p=8.02e-04), 18440840 (p=9.00e-04), 19094228 (p=1.20e-03), 26214683 (p=1.50e-03), 26023795 (p=2.00e-03), 21464926 (p=2.50e-03),
438	3356	HTR2A	633	22	5.418e-06	16899354 (p=9.00e-04), 27916472 (p=2.50e-03), 20807249 (p=2.60e-03), 20179740 (p=2.80e-03), 16642436 (p=3.00e-03), 15083167 (p=3.00e-03), 15857569 (p=3.30e-03), 17000047 (p=3.30e-03), 25270656 (p=3.50e-03), 8622505 (p=4.50e-03),
439	3284	HSD3B2	93	9	5.495e-06	19692168 (p=3.02e-04), 23284679 (p=3.00e-03), 24006038 (p=3.40e-03), 15767343 (p=3.60e-03), 18636124 (p=4.40e-03), 20453000 (p=4.50e-03), 17823934 (p=4.50e-03), 17507624 (p=8.10e-03), 22638611 (p=8.30e-03),
440	5981	RFC1	188	12	5.5e-06	20661649 (p=2.13e-04), 16284371 (p=2.30e-03), 15060097 (p=3.60e-03), 19493349 (p=4.50e-03), 15198953 (p=6.10e-03), 17449906 (p=6.60e-03), 22868813 (p=7.80e-03), 25536437 (p=7.80e-03), 20574454 (p=8.20e-03), 20634891 (p=8.20e-03),
441	5915	RARB	225	13	5.532e-06	11925591 (p=2.09e-04), 19945765 (p=1.00e-03), 19081515 (p=2.60e-03), 21638515 (p=3.00e-03), 25605205 (p=3.30e-03), 18483325 (p=3.40e-03), 29538221 (p=3.50e-03), 20571967 (p=3.60e-03), 25040980 (p=3.60e-03), 25053593 (p=3.80e-03),
442	124	ADH1A	46	7	5.563e-06	18510611 (p=1.50e-03), 17185388 (p=3.60e-03), 11303599 (p=3.60e-03), 24762066 (p=8.20e-03), 20634891 (p=8.20e-03), 18331377 (p=9.30e-03), 16685648 (p=9.60e-03),
443	3990	LIPC	306	15	5.736e-06	19692168 (p=3.02e-04), 12964943 (p=3.30e-03), 19263529 (p=3.50e-03), 20888482 (p=3.70e-03), 11454011 (p=3.80e-03), 18636124 (p=4.40e-03), 23144319 (p=4.40e-03), 14709367 (p=4.50e-03), 16343038 (p=4.50e-03), 20536507 (p=6.20e-03),
444	1012	CDH13	189	12	5.771e-06	22414547 (p=2.14e-04), 28121942 (p=6.02e-04), 12697869 (p=1.10e-03), 15251938 (p=1.40e-03), 27153114 (p=1.50e-03), 26362652 (p=2.00e-03), 14750164 (p=2.40e-03), 25015764 (p=3.30e-03), 26806298 (p=3.60e-03), 27506957 (p=3.80e-03),
445	11132	CAPN10	155	11	5.973e-06	28422847 (p=9.00e-04), 17559371 (p=1.80e-03), 21906115 (p=3.60e-03), 14730479 (p=6.80e-03), 23994294 (p=7.80e-03), 28360393 (p=8.20e-03), 19418728 (p=8.80e-03), 11980626 (p=9.30e-03), 19336475 (p=9.30e-03), 19752882 (p=9.30e-03),
446	4792	NFKBIA	587	21	6.042e-06	24324738 (p=4.00e-04), 15073126 (p=5.00e-04), 17354114 (p=5.02e-04), 22509384 (p=7.01e-04), 23996241 (p=3.40e-03), 20568250 (p=3.60e-03), 26252270 (p=3.70e-03), 21376060 (p=3.90e-03), 18636124 (p=4.40e-03), 17318773 (p=4.40e-03),
447	2261	FGFR3	443	18	6.417e-06	26465941 (p=9.86e-05), 19621447 (p=2.12e-04), 22448597 (p=6.02e-04), 16061860 (p=1.70e-03), 19821490 (p=2.40e-03), 18166262 (p=3.00e-03), 12461689 (p=3.00e-03), 16877735 (p=3.30e-03), 18584939 (p=3.70e-03), 20646825 (p=3.90e-03),
448	6531	SLC6A3	749	24	6.99e-06	19692168 (p=3.02e-04), 25684044 (p=1.40e-03), 18327668 (p=3.00e-03), 19409950 (p=3.10e-03), 23076524 (p=3.50e-03), 16389200 (p=3.80e-03), 18636124 (p=4.40e-03), 20391341 (p=4.40e-03), 21083670 (p=4.40e-03), 25840828 (p=4.40e-03),
449	4893	NRAS	446	18	7.036e-06	16761621 (p=2.03e-04), 23861977 (p=8.02e-04), 19765726 (p=1.20e-03), 23477374 (p=1.20e-03), 25048604 (p=1.20e-03), 20140953 (p=1.70e-03), 27737491 (p=1.90e-03), 20860430 (p=2.30e-03), 23403319 (p=4.20e-03), 22180178 (p=4.20e-03),
450	4016	LOXL1	127	10	7.952e-06	21559813 (p=3.50e-03), 18974306 (p=3.80e-03), 25275906 (p=3.90e-03), 18385788 (p=5.00e-03), 22911823 (p=5.60e-03), 21320968 (p=6.40e-03), 26319397 (p=7.80e-03), 22633114 (p=7.80e-03), 18552979 (p=9.20e-03), 24068861 (p=9.60e-03),
451	3265	HRAS	704	23	8.431e-06	16761621 (p=2.03e-04), 23150177 (p=7.01e-04), 19787260 (p=9.00e-04), 16488657 (p=1.00e-03), 23477374 (p=1.20e-03), 26522772 (p=1.70e-03), 18783589 (p=1.80e-03), 11097227 (p=1.90e-03), 22909976 (p=2.30e-03), 20860430 (p=2.30e-03),
452	2152	F3	550	20	8.568e-06	18802362 (p=3.01e-04), 25407675 (p=6.01e-04), 24094893 (p=7.02e-04), 19661141 (p=9.00e-04), 26408922 (p=1.20e-03), 28749986 (p=2.20e-03), 21464728 (p=3.30e-03), 24920554 (p=3.60e-03), 27629739 (p=3.80e-03), 22178066 (p=4.00e-03),
453	345611	IRGM	72	8	8.773e-06	21072187 (p=2.80e-03), 22228152 (p=3.30e-03), 25526194 (p=3.60e-03), 25944217 (p=6.60e-03), 26066377 (p=7.80e-03), 19422935 (p=8.40e-03), 24264476 (p=8.40e-03), 20106866 (p=9.30e-03),
454	843	CASP10	129	10	9.114e-06	28643196 (p=2.13e-04), 19692168 (p=3.02e-04), 18381704 (p=2.70e-03), 20661084 (p=3.60e-03), 23303631 (p=3.60e-03), 20453000 (p=4.50e-03), 20978178 (p=7.80e-03), 19423537 (p=8.40e-03), 19141860 (p=8.60e-03), 22843554 (p=9.30e-03),
455	5320	PLA2G2A	198	12	9.27e-06	19276398 (p=3.00e-04), 19692168 (p=3.02e-04), 21799821 (p=2.30e-03), 25422234 (p=3.30e-03), 17164967 (p=3.50e-03), 24641411 (p=3.60e-03), 23580065 (p=3.80e-03), 24061501 (p=3.80e-03), 20008021 (p=4.50e-03), 23609358 (p=6.60e-03),
456	4311	MME	278	14	9.93e-06	23575921 (p=2.10e-04), 19047112 (p=8.01e-04), 22261707 (p=8.01e-04), 23219141 (p=2.00e-03), 20574156 (p=3.60e-03), 28294061 (p=4.20e-03), 26573127 (p=4.40e-03), 15720419 (p=4.50e-03), 16948517 (p=5.10e-03), 23339695 (p=6.20e-03),
457	5308	PITX2	164	11	1.024e-05	22555092 (p=5.01e-04), 27716615 (p=7.01e-04), 20478579 (p=7.01e-04), 19233404 (p=1.20e-03), 27708722 (p=2.60e-03), 18711169 (p=3.00e-03), 27939865 (p=3.00e-03), 28617833 (p=6.20e-03), 24162257 (p=7.10e-03), 20634891 (p=8.20e-03),
458	5696	PSMB8	131	10	1.042e-05	21362330 (p=2.14e-04), 19202550 (p=1.10e-03), 22037870 (p=3.30e-03), 29073155 (p=3.30e-03), 19404951 (p=3.60e-03), 17525827 (p=4.40e-03), 27098790 (p=6.80e-03), 20153157 (p=7.80e-03), 27156327 (p=9.20e-03), 21303409 (p=9.50e-03),
459	1559	CYP2C9	826	25	1.126e-05	19692168 (p=3.02e-04), 19192051 (p=6.01e-04), 18510611 (p=1.50e-03), 11833786 (p=1.90e-03), 17868191 (p=3.60e-03), 21768671 (p=3.80e-03), 19415745 (p=4.40e-03), 20375710 (p=4.50e-03), 20453000 (p=4.50e-03), 20437850 (p=5.50e-03),
460	874	CBR3	52	7	1.275e-05	19692168 (p=3.02e-04), 26563179 (p=1.20e-03), 22664934 (p=3.00e-03), 18457324 (p=3.60e-03), 22504420 (p=3.60e-03), 19671875 (p=3.60e-03), 22124095 (p=9.60e-03),
461	3594	IL12RB1	104	9	1.368e-05	19817957 (p=1.20e-03), 19240061 (p=3.50e-03), 20568250 (p=3.60e-03), 23557799 (p=4.30e-03), 20453000 (p=4.50e-03), 16159888 (p=4.60e-03), 19773451 (p=5.80e-03), 18478121 (p=8.40e-03), 17236132 (p=8.70e-03),
462	121278	TPH2	245	13	1.386e-05	19125159 (p=1.50e-03), 20346360 (p=4.40e-03), 24304270 (p=4.40e-03), 23360517 (p=4.50e-03), 17768266 (p=4.50e-03), 19170664 (p=6.20e-03), 27237108 (p=6.60e-03), 22835848 (p=7.80e-03), 15052272 (p=8.10e-03), 17176492 (p=8.60e-03),
463	5300	PIN1	375	16	1.418e-05	26643892 (p=2.06e-04), 19692168 (p=3.02e-04), 19625347 (p=5.03e-04), 24289610 (p=1.10e-03), 27876426 (p=2.40e-03), 23269625 (p=2.50e-03), 23982872 (p=2.70e-03), 26977025 (p=3.60e-03), 20033770 (p=3.60e-03), 23054026 (p=6.10e-03),
464	6794	STK11	378	16	1.57e-05	19692168 (p=3.02e-04), 8988175 (p=6.00e-04), 23430953 (p=6.02e-04), 24652667 (p=2.50e-03), 18600394 (p=3.60e-03), 22635025 (p=4.30e-03), 24074562 (p=4.50e-03), 20057966 (p=6.60e-03), 25751324 (p=6.80e-03), 24324551 (p=7.80e-03),
465	942	CD86	209	12	1.61e-05	19692168 (p=3.02e-04), 22821131 (p=8.01e-04), 17919231 (p=1.80e-03), 20732370 (p=2.80e-03), 21870962 (p=3.80e-03), 17513529 (p=4.50e-03), 25912130 (p=4.50e-03), 28274366 (p=4.50e-03), 25129060 (p=5.00e-03), 20380573 (p=7.40e-03),
466	3105	HLA-A	1379	34	1.736e-05	22258792 (p=2.12e-04), 21362330 (p=2.14e-04), 17661908 (p=7.00e-04), 19196481 (p=8.01e-04), 19934297 (p=8.01e-04), 21108609 (p=1.00e-03), 14693734 (p=1.00e-03), 20501960 (p=1.20e-03), 16365741 (p=1.50e-03), 18451182 (p=3.00e-03),
467	3588	IL10RB	79	8	1.755e-05	27405747 (p=3.60e-03), 20568250 (p=3.60e-03), 19773451 (p=5.80e-03), 23749100 (p=7.10e-03), 23096091 (p=7.80e-03), 19714778 (p=8.30e-03), 18818748 (p=9.30e-03), 19019335 (p=9.30e-03),
468	1604	CD55	213	12	1.954e-05	26107567 (p=8.00e-04), 28008159 (p=2.00e-03), 25457880 (p=2.20e-03), 26202380 (p=2.60e-03), 19423540 (p=3.60e-03), 20438785 (p=4.00e-03), 20406964 (p=4.50e-03), 28510725 (p=5.20e-03), 28345461 (p=6.30e-03), 18842294 (p=6.60e-03),
469	9403	SELENOF	35	6	1.968e-05	19692168 (p=3.02e-04), 20852007 (p=2.80e-03), 18239845 (p=2.90e-03), 20378690 (p=3.30e-03), 20424130 (p=6.20e-03), 26264612 (p=6.80e-03),
470	11197	WIF1	109	9	1.999e-05	27930522 (p=2.09e-04), 24853424 (p=2.10e-04), 24289328 (p=1.00e-03), 23686431 (p=1.10e-03), 21819494 (p=3.00e-03), 20844743 (p=3.30e-03), 27506957 (p=3.80e-03), 23316316 (p=4.40e-03), 26352791 (p=7.40e-03),
471	6240	RRM1	141	10	1.999e-05	24861915 (p=7.02e-04), 20819778 (p=1.10e-03), 20868593 (p=3.00e-03), 27566080 (p=3.50e-03), 26718430 (p=3.70e-03), 20627363 (p=4.40e-03), 27179014 (p=4.40e-03), 20453000 (p=4.50e-03), 19002265 (p=6.30e-03), 26200905 (p=8.70e-03),
472	3929	LBP	110	9	2.15e-05	19423540 (p=3.60e-03), 20438785 (p=4.00e-03), 21633598 (p=4.40e-03), 20346360 (p=4.40e-03), 20406964 (p=4.50e-03), 20865702 (p=4.50e-03), 11373419 (p=7.50e-03), 25753130 (p=7.80e-03), 19718443 (p=9.30e-03),
473	6317	SERPINB3	111	9	2.317e-05	25622661 (p=1.20e-03), 19112206 (p=1.20e-03), 26408719 (p=1.90e-03), 25840050 (p=3.40e-03), 19423540 (p=3.60e-03), 20438785 (p=4.00e-03), 22563932 (p=4.40e-03), 20406964 (p=4.50e-03), 21737255 (p=9.10e-03),
474	3169	FOXA1	181	11	2.621e-05	19549328 (p=2.12e-04), 21503684 (p=5.01e-04), 19183483 (p=2.30e-03), 27050876 (p=3.00e-03), 17671124 (p=3.30e-03), 21401706 (p=3.60e-03), 25707489 (p=3.80e-03), 27484093 (p=4.50e-03), 20646630 (p=4.60e-03), 22590586 (p=7.70e-03),
475	6422	SFRP1	181	11	2.616e-05	24761891 (p=5.01e-04), 27739564 (p=1.10e-03), 26643984 (p=1.20e-03), 24386373 (p=1.70e-03), 26851021 (p=1.70e-03), 24133576 (p=2.00e-03), 20685720 (p=4.40e-03), 20848536 (p=7.80e-03), 24695522 (p=8.10e-03), 20471677 (p=8.70e-03),
476	2065	ERBB3	443	17	2.694e-05	26021752 (p=5.00e-04), 25017122 (p=5.00e-04), 18985033 (p=5.03e-04), 21203803 (p=8.01e-04), 22806884 (p=1.10e-03), 26678909 (p=1.10e-03), 21407808 (p=1.10e-03), 27559738 (p=1.70e-03), 20446891 (p=2.30e-03), 16675564 (p=2.30e-03),
477	10406	WFDC2	147	10	2.889e-05	29463191 (p=9.00e-04), 26223178 (p=1.00e-03), 26362938 (p=1.20e-03), 28401338 (p=2.10e-03), 23096757 (p=3.00e-03), 19732003 (p=3.30e-03), 27862665 (p=3.60e-03), 22993374 (p=4.40e-03), 26285075 (p=6.40e-03), 23095772 (p=9.10e-03),
478	54487	DGCR8	85	8	3.016e-05	20819778 (p=1.10e-03), 19138993 (p=1.20e-03), 28155978 (p=3.00e-03), 19047128 (p=3.50e-03), 20721975 (p=3.60e-03), 20732906 (p=6.20e-03), 19851984 (p=7.80e-03), 23629745 (p=7.80e-03),
479	7057	THBS1	447	17	3.019e-05	16732887 (p=6.00e-04), 17175378 (p=8.01e-04), 26768578 (p=1.00e-03), 22207555 (p=1.10e-03), 19698122 (p=1.10e-03), 22011138 (p=1.20e-03), 27422280 (p=1.80e-03), 19998449 (p=3.00e-03), 20346360 (p=4.40e-03), 20453000 (p=4.50e-03),
480	2678	GGT1	185	11	3.206e-05	23295001 (p=3.80e-03), 26997011 (p=4.40e-03), 24748164 (p=4.60e-03), 22334565 (p=5.00e-03), 26463174 (p=5.80e-03), 23462328 (p=6.00e-03), 26175398 (p=6.80e-03), 28241022 (p=7.10e-03), 22315051 (p=7.70e-03), 26863311 (p=7.80e-03),
481	64478	CSMD1	86	8	3.279e-05	23453885 (p=1.20e-03), 25456346 (p=3.00e-03), 19240061 (p=3.50e-03), 25231870 (p=4.50e-03), 19010793 (p=7.80e-03), 23472165 (p=7.80e-03), 24324551 (p=7.80e-03), 19669408 (p=8.70e-03),
482	1581	CYP7A1	116	9	3.294e-05	16630139 (p=2.00e-03), 20005541 (p=3.30e-03), 18178499 (p=3.30e-03), 27155186 (p=5.10e-03), 15133863 (p=6.00e-03), 15707388 (p=7.80e-03), 15805302 (p=8.00e-03), 25103562 (p=8.10e-03), 21346769 (p=9.00e-03),
483	3732	CD82	187	11	3.539e-05	14706010 (p=5.02e-04), 11895916 (p=8.01e-04), 26246476 (p=1.00e-03), 15375577 (p=3.60e-03), 27509988 (p=3.80e-03), 18305955 (p=3.90e-03), 12684410 (p=4.40e-03), 21965773 (p=4.60e-03), 23873015 (p=6.80e-03), 27793161 (p=7.80e-03),
484	27250	PDCD4	227	12	3.676e-05	23389919 (p=3.03e-04), 23219426 (p=1.20e-03), 23224068 (p=1.90e-03), 26868993 (p=2.30e-03), 21850542 (p=2.50e-03), 27035745 (p=3.30e-03), 17849461 (p=3.70e-03), 22203471 (p=5.10e-03), 20831814 (p=5.40e-03), 20514454 (p=8.40e-03),
485	9963	SLC23A1	61	7	3.679e-05	19692168 (p=3.02e-04), 18636124 (p=4.40e-03), 20453000 (p=4.50e-03), 24284447 (p=8.70e-03), 18818748 (p=9.30e-03), 19019335 (p=9.30e-03), 19243932 (p=9.60e-03),
486	174	AFP	270	13	3.879e-05	17465484 (p=6.02e-04), 23300138 (p=7.01e-04), 15305374 (p=1.20e-03), 25945007 (p=1.90e-03), 25456363 (p=3.00e-03), 22524824 (p=3.60e-03), 27748052 (p=3.60e-03), 24614696 (p=4.50e-03), 22672818 (p=5.10e-03), 26176088 (p=6.00e-03),
487	2941	GSTA4	62	7	4.1e-05	19692168 (p=3.02e-04), 20966433 (p=1.10e-03), 19240061 (p=3.50e-03), 17290392 (p=7.40e-03), 20097730 (p=7.80e-03), 20634891 (p=8.20e-03), 18767114 (p=9.30e-03),
488	5806	PTX3	316	14	4.184e-05	26348770 (p=8.01e-04), 26400151 (p=2.90e-03), 22822025 (p=3.80e-03), 27838804 (p=4.40e-03), 28489600 (p=5.00e-03), 27538101 (p=5.50e-03), 19718477 (p=6.00e-03), 24060373 (p=6.60e-03), 28225768 (p=6.60e-03), 24476432 (p=8.10e-03),
489	2878	GPX3	89	8	4.191e-05	19692168 (p=3.02e-04), 16229808 (p=1.10e-03), 22715394 (p=1.10e-03), 23071548 (p=3.00e-03), 19375609 (p=3.50e-03), 11983108 (p=6.80e-03), 21374652 (p=8.60e-03), 26112936 (p=8.80e-03),
490	25816	TNFAIP8	40	6	4.29e-05	23299407 (p=6.01e-04), 26886285 (p=1.20e-03), 24590269 (p=1.40e-03), 23280553 (p=2.00e-03), 22666399 (p=3.60e-03), 28087477 (p=8.80e-03),
491	9232	PTTG1	231	12	4.345e-05	23755904 (p=2.05e-04), 19690544 (p=7.01e-04), 24879625 (p=8.01e-04), 17210994 (p=1.10e-03), 18594525 (p=1.20e-03), 19008095 (p=1.20e-03), 22994714 (p=1.50e-03), 24754453 (p=2.40e-03), 24853182 (p=4.40e-03), 22783570 (p=4.50e-03),
492	7412	VCAM1	512	18	4.455e-05	19692168 (p=3.02e-04), 25287126 (p=3.60e-03), 19423540 (p=3.60e-03), 20568250 (p=3.60e-03), 22593994 (p=3.60e-03), 20438785 (p=4.00e-03), 18636124 (p=4.40e-03), 20406964 (p=4.50e-03), 26625754 (p=4.60e-03), 23349048 (p=5.10e-03),
493	4052	LTBP1	90	8	4.529e-05	23442056 (p=7.00e-04), 19258388 (p=1.20e-03), 19998449 (p=3.00e-03), 21924590 (p=3.50e-03), 20446778 (p=4.60e-03), 23395279 (p=6.80e-03), 20587546 (p=7.80e-03), 19339270 (p=8.70e-03),
494	7185	TRAF1	194	11	4.946e-05	20219786 (p=1.40e-03), 17880261 (p=1.70e-03), 19116907 (p=2.00e-03), 19674979 (p=3.60e-03), 20498205 (p=3.80e-03), 27592369 (p=4.90e-03), 19336421 (p=6.60e-03), 24390342 (p=7.80e-03), 20822712 (p=8.10e-03), 19401279 (p=8.40e-03),
495	8091	HMGA2	321	14	4.944e-05	27742669 (p=2.07e-04), 28373457 (p=5.01e-04), 25037576 (p=6.03e-04), 27119517 (p=7.00e-04), 22593436 (p=1.10e-03), 26818837 (p=1.80e-03), 15026339 (p=3.30e-03), 23525579 (p=3.60e-03), 25867809 (p=3.60e-03), 20368557 (p=3.60e-03),
496	155	ADRB3	323	14	5.3e-05	17264845 (p=3.30e-03), 18611262 (p=3.30e-03), 19263529 (p=3.50e-03), 20503258 (p=3.80e-03), 18636124 (p=4.40e-03), 26602921 (p=4.40e-03), 28404887 (p=5.10e-03), 17785925 (p=6.00e-03), 20536507 (p=6.20e-03), 17998022 (p=8.50e-03),
497	3161	HMMR	92	8	5.309e-05	25731190 (p=7.01e-04), 19092852 (p=1.20e-03), 19724689 (p=3.00e-03), 21274712 (p=4.40e-03), 18559599 (p=6.70e-03), 25830658 (p=7.50e-03), 17922014 (p=9.30e-03), 19580345 (p=9.30e-03),
498	4502	MT2A	124	9	5.564e-05	10766190 (p=9.80e-05), 26036762 (p=1.40e-03), 17622311 (p=2.80e-03), 23053628 (p=3.30e-03), 22248277 (p=3.50e-03), 23042264 (p=3.60e-03), 24952512 (p=4.40e-03), 25555862 (p=6.60e-03), 28228606 (p=7.80e-03),
499	9966	TNFSF15	124	9	5.553e-05	21636646 (p=8.02e-04), 25251497 (p=2.30e-03), 24814505 (p=2.60e-03), 26823868 (p=2.80e-03), 21072187 (p=2.80e-03), 16221758 (p=7.80e-03), 19422935 (p=8.40e-03), 18422820 (p=8.60e-03), 19174806 (p=8.80e-03),
500	92304	SCGB3A1	42	6	5.659e-05	21812955 (p=6.01e-04), 19098448 (p=1.10e-03), 18483325 (p=3.40e-03), 12727813 (p=3.60e-03), 17545522 (p=9.30e-03), 18950845 (p=9.30e-03),
501	3559	IL2RA	471	17	5.764e-05	22213266 (p=7.01e-04), 20219786 (p=1.40e-03), 19240061 (p=3.50e-03), 20498205 (p=3.80e-03), 27466555 (p=3.80e-03), 20562654 (p=4.40e-03), 21980389 (p=6.60e-03), 24390342 (p=7.80e-03), 20179739 (p=7.80e-03), 23383287 (p=8.10e-03),
502	441911	OR10J3	11	4	5.932e-05	19423540 (p=3.60e-03), 20438785 (p=4.00e-03), 20406964 (p=4.50e-03), 17903293 (p=7.70e-03),
503	11162	NUDT6	24	5	5.99e-05	19423540 (p=3.60e-03), 17569023 (p=3.60e-03), 20438785 (p=4.00e-03), 19416273 (p=4.40e-03), 20406964 (p=4.50e-03),
504	5328	PLAU	526	18	6.291e-05	18076013 (p=4.01e-04), 23621237 (p=8.02e-04), 17192053 (p=9.00e-04), 21833477 (p=1.10e-03), 22702340 (p=1.40e-03), 19157142 (p=2.40e-03), 18714186 (p=2.50e-03), 12556966 (p=2.70e-03), 20051950 (p=3.40e-03), 17523079 (p=3.60e-03),
505	345	APOC3	377	15	6.615e-05	27059980 (p=1.20e-03), 12964943 (p=3.30e-03), 19263529 (p=3.50e-03), 16343038 (p=4.50e-03), 26485402 (p=4.80e-03), 20536507 (p=6.20e-03), 28473441 (p=6.30e-03), 25380998 (p=7.80e-03), 15576429 (p=7.80e-03), 14650351 (p=8.30e-03),
506	6583	SLC22A4	127	9	6.675e-05	16333318 (p=4.20e-03), 16469794 (p=8.10e-03), 16344054 (p=8.20e-03), 18668679 (p=8.30e-03), 22325173 (p=8.70e-03), 19131452 (p=8.80e-03), 18338763 (p=9.10e-03), 24824216 (p=9.20e-03), 24599653 (p=9.30e-03),
507	1235	CCR6	164	10	7.304e-05	25879557 (p=2.08e-04), 21949768 (p=5.01e-04), 21072187 (p=2.80e-03), 19423540 (p=3.60e-03), 23983073 (p=3.60e-03), 20438785 (p=4.00e-03), 20406964 (p=4.50e-03), 24390342 (p=7.80e-03), 20634891 (p=8.20e-03), 26314374 (p=8.80e-03),
508	10587	TXNRD2	68	7	7.397e-05	19692168 (p=3.02e-04), 17634480 (p=2.40e-03), 20378690 (p=3.30e-03), 26763822 (p=4.50e-03), 20178852 (p=6.00e-03), 16424062 (p=6.70e-03), 19035188 (p=9.90e-03),
509	3949	LDLR	699	21	7.869e-05	19692168 (p=3.02e-04), 29029037 (p=6.02e-04), 26494968 (p=7.01e-04), 19717150 (p=2.80e-03), 23957925 (p=3.40e-03), 19263529 (p=3.50e-03), 15144588 (p=3.60e-03), 18296645 (p=3.60e-03), 18714375 (p=4.50e-03), 16459141 (p=4.50e-03),
510	55540	IL17RB	45	6	8.423e-05	26728744 (p=2.07e-04), 16609019 (p=3.50e-03), 23497539 (p=3.60e-03), 19118269 (p=4.40e-03), 20453000 (p=4.50e-03), 18794098 (p=7.80e-03),
511	128	ADH5	70	7	8.952e-05	20819778 (p=1.10e-03), 17185388 (p=3.60e-03), 18636124 (p=4.40e-03), 23285246 (p=4.50e-03), 20634891 (p=8.20e-03), 18331377 (p=9.30e-03), 16685648 (p=9.60e-03),
512	968	CD68	70	7	8.935e-05	23549871 (p=5.02e-04), 25666753 (p=1.70e-03), 22955918 (p=2.70e-03), 25098425 (p=5.10e-03), 21980389 (p=6.60e-03), 15214825 (p=7.20e-03), 28465247 (p=8.10e-03),
513	6776	STAT5A	341	14	9.522e-05	20415542 (p=3.00e-04), 19817957 (p=1.20e-03), 23134344 (p=1.40e-03), 17639043 (p=3.00e-03), 19423540 (p=3.60e-03), 23161573 (p=3.90e-03), 20438785 (p=4.00e-03), 23036105 (p=4.40e-03), 20406964 (p=4.50e-03), 15169792 (p=5.00e-03),
514	2304	FOXE1	100	8	9.636e-05	24325646 (p=1.20e-03), 25303483 (p=1.20e-03), 23327367 (p=4.20e-03), 24105688 (p=4.50e-03), 26722557 (p=5.00e-03), 20350937 (p=6.30e-03), 20634891 (p=8.20e-03), 24744143 (p=8.60e-03),
515	5156	PDGFRA	440	16	9.754e-05	20470368 (p=8.00e-04), 19648886 (p=8.01e-04), 21574155 (p=8.01e-04), 16168125 (p=1.00e-03), 23612575 (p=2.30e-03), 22744707 (p=2.60e-03), 26867653 (p=2.90e-03), 21396851 (p=3.60e-03), 22389665 (p=3.70e-03), 16135486 (p=3.80e-03),
516	8549	LGR5	134	9	0.0001018	24379591 (p=5.01e-04), 25060070 (p=1.20e-03), 25881507 (p=1.20e-03), 26416247 (p=2.20e-03), 22945475 (p=3.30e-03), 23784051 (p=3.70e-03), 20195621 (p=4.40e-03), 24666414 (p=6.00e-03), 26517508 (p=8.60e-03),
517	1906	EDN1	770	22	0.0001033	20083228 (p=2.12e-04), 19692168 (p=3.02e-04), 25095655 (p=7.02e-04), 14519635 (p=2.00e-03), 24035903 (p=2.80e-03), 24123836 (p=3.80e-03), 20663522 (p=4.00e-03), 19416273 (p=4.40e-03), 20346360 (p=4.40e-03), 18923236 (p=5.00e-03),
518	3567	IL5	211	11	0.0001056	20403914 (p=3.60e-03), 20568250 (p=3.60e-03), 20453000 (p=4.50e-03), 19773451 (p=5.80e-03), 19222422 (p=7.70e-03), 20041150 (p=7.90e-03), 15935984 (p=8.40e-03), 19131452 (p=8.80e-03), 18818748 (p=9.30e-03), 18676870 (p=9.30e-03),
519	4157	MC1R	299	13	0.00011	26381319 (p=8.01e-04), 25382380 (p=1.70e-03), 15998953 (p=1.90e-03), 16645598 (p=3.50e-03), 18636124 (p=4.40e-03), 22512251 (p=4.50e-03), 18637131 (p=6.60e-03), 11487574 (p=6.80e-03), 16601669 (p=7.80e-03), 11532853 (p=8.00e-03),
520	7486	WRN	299	13	0.0001098	19692168 (p=3.02e-04), 20657174 (p=1.20e-03), 17301258 (p=1.40e-03), 18270339 (p=3.10e-03), 22037268 (p=3.30e-03), 22173703 (p=3.60e-03), 20508983 (p=3.60e-03), 20453000 (p=4.50e-03), 26984941 (p=6.10e-03), 25468760 (p=7.80e-03),
521	10395	DLC1	136	9	0.0001139	22002576 (p=1.05e-04), 20083228 (p=2.12e-04), 23509688 (p=5.03e-04), 26986853 (p=7.00e-04), 18627284 (p=1.90e-03), 23510351 (p=2.60e-03), 19240061 (p=3.50e-03), 26095787 (p=8.20e-03), 19766077 (p=9.10e-03),
522	4070	TACSTD2	103	8	0.0001184	25164548 (p=2.07e-04), 18084248 (p=1.00e-03), 18813308 (p=1.10e-03), 27283984 (p=2.30e-03), 20060709 (p=3.40e-03), 24086649 (p=3.60e-03), 26115884 (p=4.50e-03), 26617817 (p=5.90e-03),
523	902	CCNH	137	9	0.0001205	19692168 (p=3.02e-04), 24351404 (p=7.01e-04), 17575242 (p=1.10e-03), 18708406 (p=3.80e-03), 18854777 (p=4.00e-03), 17707548 (p=4.40e-03), 17728339 (p=6.70e-03), 16492920 (p=8.30e-03), 23982724 (p=9.50e-03),
524	4589	MUC7	48	6	0.0001208	19423540 (p=3.60e-03), 20438785 (p=4.00e-03), 27246755 (p=4.20e-03), 20406964 (p=4.50e-03), 26631508 (p=4.50e-03), 21529783 (p=6.20e-03),
525	59348	ZNF350	48	6	0.0001206	19692168 (p=3.02e-04), 25749518 (p=7.01e-04), 16485136 (p=2.40e-03), 15113441 (p=3.60e-03), 17557904 (p=8.70e-03), 18950845 (p=9.30e-03),
526	947	CD34	303	13	0.0001252	22574784 (p=5.01e-04), 24281022 (p=5.02e-04), 20819778 (p=1.10e-03), 19817957 (p=1.20e-03), 15254762 (p=2.00e-03), 21933861 (p=3.30e-03), 26625754 (p=4.60e-03), 21674250 (p=6.30e-03), 24717877 (p=8.40e-03), 22118372 (p=8.70e-03),
527	1812	DRD1	258	12	0.0001253	19692168 (p=3.02e-04), 26730182 (p=3.70e-03), 24135011 (p=3.90e-03), 21083670 (p=4.40e-03), 18205172 (p=6.80e-03), 20127886 (p=7.80e-03), 26665568 (p=7.80e-03), 15722953 (p=7.80e-03), 21041608 (p=9.00e-03), 18583979 (p=9.10e-03),
528	7039	TGFA	217	11	0.0001352	17562274 (p=6.00e-04), 18811692 (p=1.00e-03), 12619035 (p=1.20e-03), 24457057 (p=4.40e-03), 20453000 (p=4.50e-03), 24719252 (p=5.10e-03), 15643916 (p=6.20e-03), 28777012 (p=6.60e-03), 24805869 (p=7.80e-03), 26279457 (p=7.80e-03),
529	4440	MSI1	75	7	0.0001378	24787949 (p=3.01e-04), 21829201 (p=8.01e-04), 26191146 (p=9.00e-04), 28216140 (p=3.30e-03), 24151393 (p=4.50e-03), 21442350 (p=6.80e-03), 27285760 (p=8.30e-03),
530	6649	SOD3	177	10	0.0001376	19692168 (p=3.02e-04), 19423540 (p=3.60e-03), 25894370 (p=3.60e-03), 27966735 (p=3.60e-03), 20438785 (p=4.00e-03), 20406964 (p=4.50e-03), 19108943 (p=5.10e-03), 18682580 (p=5.70e-03), 27241145 (p=5.70e-03), 20477822 (p=6.80e-03),
531	10848	PPP1R13L	106	8	0.0001442	19692168 (p=3.02e-04), 22815155 (p=1.50e-03), 19257887 (p=3.60e-03), 18289367 (p=3.80e-03), 20422457 (p=4.40e-03), 16817948 (p=6.60e-03), 28870783 (p=7.80e-03), 24604828 (p=9.10e-03),
532	6581	SLC22A3	76	7	0.0001497	18295396 (p=5.01e-04), 21242260 (p=1.10e-03), 22730461 (p=2.70e-03), 22741436 (p=7.80e-03), 19219857 (p=8.70e-03), 27417586 (p=8.80e-03), 19318432 (p=9.00e-03),
533	5055	SERPINB2	107	8	0.000154	25775950 (p=1.40e-03), 19423540 (p=3.60e-03), 20438785 (p=4.00e-03), 23188538 (p=4.20e-03), 19926580 (p=4.40e-03), 20406964 (p=4.50e-03), 28427146 (p=5.40e-03), 23897640 (p=8.20e-03),
534	389170	LEKR1	14	4	0.0001656	27607899 (p=2.60e-03), 22504420 (p=3.60e-03), 25231870 (p=4.50e-03), 19010793 (p=7.80e-03),
535	3371	TNC	222	11	0.0001655	20653781 (p=2.12e-04), 20083228 (p=2.12e-04), 14981900 (p=2.13e-04), 26731558 (p=2.30e-03), 15469480 (p=3.30e-03), 20346360 (p=4.40e-03), 20453000 (p=4.50e-03), 18695899 (p=6.20e-03), 16115819 (p=6.80e-03), 17983425 (p=9.30e-03),
536	3492	IGH	109	8	0.0001758	20511662 (p=3.60e-03), 20552631 (p=3.60e-03), 16862572 (p=3.90e-03), 21051931 (p=4.20e-03), 14670929 (p=4.80e-03), 20160358 (p=7.80e-03), 22289136 (p=7.80e-03), 15010366 (p=8.40e-03),
537	2701	GJA4	78	7	0.0001765	24773516 (p=4.30e-03), 21044781 (p=6.00e-03), 17785925 (p=6.00e-03), 15982495 (p=8.20e-03), 22901223 (p=8.20e-03), 11744143 (p=9.10e-03), 16677656 (p=9.30e-03),
538	4102	MAGEA3	78	7	0.0001762	11691819 (p=1.90e-03), 21804405 (p=3.00e-03), 21452042 (p=4.90e-03), 20036422 (p=7.20e-03), 20423514 (p=9.30e-03), 28146422 (p=9.30e-03), 19795170 (p=9.60e-03),
539	9021	SOCS3	412	15	0.0001776	16007169 (p=9.00e-04), 28448787 (p=1.10e-03), 22739025 (p=1.20e-03), 26447993 (p=1.70e-03), 18656467 (p=3.60e-03), 23046072 (p=3.60e-03), 19423540 (p=3.60e-03), 27160093 (p=3.60e-03), 20438785 (p=4.00e-03), 18636124 (p=4.40e-03),
540	10763	NES	224	11	0.0001784	25854362 (p=1.80e-03), 22568867 (p=3.40e-03), 26600525 (p=5.00e-03), 26242334 (p=5.20e-03), 27402148 (p=7.80e-03), 22296500 (p=8.10e-03), 25371063 (p=8.30e-03), 27311769 (p=8.60e-03), 22135720 (p=9.00e-03), 25056574 (p=9.30e-03),
541	2122	MECOM	145	9	0.0001848	24935473 (p=2.60e-03), 18181178 (p=3.60e-03), 12393383 (p=3.60e-03), 27617580 (p=4.60e-03), 22488406 (p=6.10e-03), 17243162 (p=6.20e-03), 24856998 (p=6.60e-03), 18272813 (p=8.10e-03), 20634891 (p=8.20e-03),
542	1553	CYP2A13	52	6	0.000188	25667220 (p=2.80e-03), 14633739 (p=3.30e-03), 19414505 (p=6.30e-03), 20846153 (p=7.80e-03), 20568895 (p=8.10e-03), 19812523 (p=9.30e-03),
543	8438	RAD54L	52	6	0.0001877	19692168 (p=3.02e-04), 18270339 (p=3.10e-03), 12614485 (p=3.60e-03), 16520463 (p=8.20e-03), 19147782 (p=8.70e-03), 20496165 (p=9.10e-03),
544	6502	SKP2	415	15	0.0001915	17384652 (p=5.02e-04), 21352698 (p=6.00e-04), 12429629 (p=1.20e-03), 18620730 (p=1.60e-03), 17652624 (p=2.20e-03), 23071715 (p=2.80e-03), 15220466 (p=3.30e-03), 20508983 (p=3.60e-03), 27317767 (p=4.50e-03), 19587092 (p=4.60e-03),
545	3560	IL2RB	146	9	0.0001939	19817957 (p=1.20e-03), 20219786 (p=1.40e-03), 19240061 (p=3.50e-03), 20498205 (p=3.80e-03), 19773451 (p=5.80e-03), 24390342 (p=7.80e-03), 20179739 (p=7.80e-03), 18818748 (p=9.30e-03), 19019335 (p=9.30e-03),
546	4481	MSR1	111	8	0.0001974	19692168 (p=3.02e-04), 24419414 (p=2.00e-03), 22878280 (p=2.70e-03), 17768178 (p=3.60e-03), 16114055 (p=8.20e-03), 20086112 (p=8.80e-03), 24604828 (p=9.10e-03), 14614006 (p=9.60e-03),
547	23095	KIF1B	80	7	0.0002052	25854172 (p=6.02e-04), 23803045 (p=1.10e-03), 27122668 (p=1.80e-03), 23634229 (p=2.40e-03), 24952890 (p=7.80e-03), 28427253 (p=8.60e-03), 20067515 (p=9.00e-03),
548	10747	MASP2	112	8	0.0002101	19817957 (p=1.20e-03), 18221301 (p=2.60e-03), 19423540 (p=3.60e-03), 20438785 (p=4.00e-03), 20406964 (p=4.50e-03), 24632598 (p=4.50e-03), 18842294 (p=6.60e-03), 25312983 (p=9.30e-03),
549	1815	DRD4	637	19	0.0002169	19692168 (p=3.02e-04), 23298155 (p=8.01e-04), 18510611 (p=1.50e-03), 20691427 (p=2.20e-03), 21615938 (p=2.70e-03), 19409950 (p=3.10e-03), 24135011 (p=3.90e-03), 21083670 (p=4.40e-03), 25840828 (p=4.40e-03), 18081165 (p=5.70e-03),
550	100144748	KLLN	15	4	0.0002178	23386643 (p=6.01e-04), 24972837 (p=1.80e-03), 21177507 (p=2.40e-03), 21584899 (p=4.50e-03),
551	1316	KLF6	149	9	0.000226	17621627 (p=2.10e-04), 23219426 (p=1.20e-03), 12794452 (p=2.60e-03), 19097929 (p=3.30e-03), 17125911 (p=4.50e-03), 20453000 (p=4.50e-03), 16044160 (p=4.50e-03), 17223258 (p=6.30e-03), 18174288 (p=6.60e-03),
552	55135	WRAP53	54	6	0.0002307	19692168 (p=3.02e-04), 25456005 (p=7.02e-04), 25134915 (p=2.70e-03), 26426684 (p=4.50e-03), 25070141 (p=6.40e-03), 19339270 (p=8.70e-03),
553	3717	JAK2	1189	28	0.0002306	24764577 (p=5.03e-04), 22392353 (p=1.40e-03), 20109474 (p=2.30e-03), 21072187 (p=2.80e-03), 17639043 (p=3.00e-03), 24886089 (p=3.60e-03), 22205606 (p=3.60e-03), 19965641 (p=3.80e-03), 26385087 (p=4.00e-03), 28557976 (p=4.40e-03),
554	2237	FEN1	189	10	0.0002338	22072618 (p=3.01e-04), 24440783 (p=3.02e-04), 23184144 (p=7.02e-04), 20819778 (p=1.10e-03), 27801669 (p=4.60e-03), 11260214 (p=8.10e-03), 20574454 (p=8.20e-03), 28319330 (p=8.70e-03), 20496165 (p=9.10e-03), 19618370 (p=9.60e-03),
555	2621	GAS6	150	9	0.0002368	27145494 (p=3.00e-04), 26207647 (p=8.00e-04), 28440492 (p=2.30e-03), 23209669 (p=3.00e-03), 28551766 (p=3.60e-03), 20922806 (p=6.30e-03), 23878800 (p=7.80e-03), 25869052 (p=8.90e-03), 17721624 (p=9.30e-03),
556	27086	FOXP1	150	9	0.0002364	27224915 (p=5.00e-04), 25406647 (p=6.01e-04), 26054682 (p=6.01e-04), 16636337 (p=1.00e-03), 26500140 (p=3.60e-03), 25895457 (p=3.60e-03), 18077790 (p=3.60e-03), 24893616 (p=4.50e-03), 28344757 (p=8.40e-03),
557	79017	GGCT	32	5	0.0002419	20527979 (p=2.06e-04), 24342434 (p=2.30e-03), 19423540 (p=3.60e-03), 20438785 (p=4.00e-03), 20406964 (p=4.50e-03),
558	100132285	KIR2DS2	151	9	0.0002485	19934297 (p=8.01e-04), 24571473 (p=3.60e-03), 21233146 (p=4.50e-03), 24312130 (p=4.50e-03), 24122895 (p=7.60e-03), 21596150 (p=8.10e-03), 20082621 (p=8.30e-03), 20207982 (p=9.00e-03), 16504727 (p=9.30e-03),
559	131	ADH7	55	6	0.0002538	20336794 (p=2.10e-04), 17185388 (p=3.60e-03), 24722735 (p=3.60e-03), 19861527 (p=4.20e-03), 18331377 (p=9.30e-03), 16685648 (p=9.60e-03),
560	6690	SPINK1	191	10	0.0002535	25639219 (p=2.12e-04), 26054682 (p=6.01e-04), 23527199 (p=7.02e-04), 22944196 (p=8.01e-04), 20442300 (p=1.10e-03), 19384300 (p=1.50e-03), 26037168 (p=3.10e-03), 26725250 (p=5.70e-03), 25804623 (p=6.30e-03), 24254562 (p=9.30e-03),
561	4852	NPY	279	12	0.0002576	24289328 (p=1.00e-03), 22143932 (p=3.00e-03), 19240061 (p=3.50e-03), 18636124 (p=4.40e-03), 20453000 (p=4.50e-03), 27559040 (p=5.50e-03), 23021333 (p=6.00e-03), 25258030 (p=6.70e-03), 25221996 (p=8.50e-03), 18037100 (p=8.80e-03),
562	1437	CSF2	281	12	0.0002759	19692168 (p=3.02e-04), 25814824 (p=3.00e-03), 19263529 (p=3.50e-03), 18974840 (p=4.40e-03), 19773451 (p=5.80e-03), 20536507 (p=6.20e-03), 19222422 (p=7.70e-03), 24390342 (p=7.80e-03), 27016418 (p=7.80e-03), 17681858 (p=8.40e-03),
563	57510	XPO5	84	7	0.0002756	20819778 (p=1.10e-03), 19138993 (p=1.20e-03), 28383405 (p=3.30e-03), 19047128 (p=3.50e-03), 20721975 (p=3.60e-03), 20732906 (p=6.20e-03), 26147304 (p=9.10e-03),
564	59067	IL21	329	13	0.0002789	20219786 (p=1.40e-03), 27122304 (p=1.50e-03), 21987656 (p=3.00e-03), 25892873 (p=3.60e-03), 23480181 (p=3.60e-03), 24389496 (p=3.80e-03), 20498205 (p=3.80e-03), 17720724 (p=4.50e-03), 21269573 (p=4.60e-03), 19404967 (p=5.10e-03),
565	7087	ICAM5	33	5	0.0002791	19423540 (p=3.60e-03), 20568250 (p=3.60e-03), 20438785 (p=4.00e-03), 20406964 (p=4.50e-03), 23079714 (p=8.60e-03),
566	339967	TMPRSS11A	16	4	0.0002803	19394797 (p=2.08e-04), 23869757 (p=1.50e-03), 21517269 (p=4.40e-03), 19052822 (p=4.50e-03),
567	8202	NCOA3	330	13	0.0002864	19692168 (p=3.02e-04), 14557830 (p=1.00e-03), 26369632 (p=1.40e-03), 19183483 (p=2.30e-03), 21601620 (p=2.80e-03), 11927493 (p=3.00e-03), 19552757 (p=3.60e-03), 18246597 (p=4.20e-03), 18636124 (p=4.40e-03), 23483928 (p=6.30e-03),
568	3146	HMGB1	830	22	0.0002898	25639284 (p=9.74e-05), 19476625 (p=5.02e-04), 25572734 (p=6.03e-04), 28423715 (p=7.00e-04), 27391431 (p=1.10e-03), 26656705 (p=3.30e-03), 22127490 (p=3.50e-03), 22780932 (p=3.60e-03), 23964150 (p=3.80e-03), 18577209 (p=3.90e-03),
569	1394	CRHR1	240	11	0.0003223	25254562 (p=5.01e-04), 21810631 (p=6.02e-04), 24429156 (p=1.20e-03), 16415175 (p=3.60e-03), 16550213 (p=6.00e-03), 23473364 (p=6.80e-03), 27638035 (p=7.80e-03), 15293277 (p=8.40e-03), 18818748 (p=9.30e-03), 19019335 (p=9.30e-03),
570	2247	FGF2	717	20	0.0003268	26465941 (p=9.86e-05), 18592007 (p=5.02e-04), 20819778 (p=1.10e-03), 23988031 (p=1.10e-03), 16278388 (p=1.90e-03), 26617686 (p=2.70e-03), 23861152 (p=3.00e-03), 20571834 (p=3.60e-03), 19423540 (p=3.60e-03), 20438785 (p=4.00e-03),
571	4214	MAP3K1	157	9	0.0003318	24759887 (p=1.10e-03), 19094228 (p=1.20e-03), 18437204 (p=3.00e-03), 24595411 (p=3.00e-03), 18973230 (p=3.80e-03), 22468730 (p=5.40e-03), 19028704 (p=7.60e-03), 18785201 (p=7.80e-03), 17997823 (p=7.80e-03),
572	2189	FANCG	120	8	0.0003341	28440438 (p=7.02e-04), 27608133 (p=2.50e-03), 12724401 (p=3.60e-03), 19339270 (p=8.70e-03), 20496165 (p=9.10e-03), 16195237 (p=9.30e-03), 18950845 (p=9.30e-03), 16609022 (p=9.30e-03),
573	114609	TIRAP	120	8	0.0003335	21118491 (p=1.20e-03), 16991088 (p=3.60e-03), 21705416 (p=4.40e-03), 19505919 (p=6.00e-03), 19543401 (p=7.80e-03), 21218381 (p=8.00e-03), 19456234 (p=8.80e-03), 20196868 (p=9.10e-03),
574	255239	ANKK1	120	8	0.0003329	19692168 (p=3.02e-04), 25684044 (p=1.40e-03), 25641135 (p=1.80e-03), 25415204 (p=3.60e-03), 26110876 (p=7.80e-03), 23303482 (p=8.10e-03), 19339270 (p=8.70e-03), 21041608 (p=9.00e-03),
575	1909	EDNRA	198	10	0.0003372	14519635 (p=2.00e-03), 21487064 (p=2.40e-03), 20964792 (p=2.70e-03), 20346360 (p=4.40e-03), 16618267 (p=4.50e-03), 17468950 (p=4.60e-03), 24291390 (p=5.30e-03), 21424380 (p=6.60e-03), 27777505 (p=7.10e-03), 18945538 (p=8.30e-03),
576	3240	HP	336	13	0.0003402	20417195 (p=9.00e-04), 19743954 (p=1.10e-03), 19306859 (p=1.60e-03), 27034286 (p=2.00e-03), 22664934 (p=3.00e-03), 27248178 (p=3.30e-03), 23312704 (p=3.80e-03), 18636124 (p=4.40e-03), 21986563 (p=6.00e-03), 18691072 (p=6.20e-03),
577	335	APOA1	903	23	0.0003491	23829168 (p=7.02e-04), 28595037 (p=1.20e-03), 20842444 (p=1.50e-03), 22674204 (p=3.00e-03), 22664934 (p=3.00e-03), 12964943 (p=3.30e-03), 25227208 (p=3.60e-03), 26503474 (p=4.40e-03), 26661731 (p=4.50e-03), 26537097 (p=4.60e-03),
578	26085	KLK13	35	5	0.0003677	11986781 (p=2.11e-04), 25677900 (p=8.02e-04), 27858162 (p=8.02e-04), 20678496 (p=1.10e-03), 21741862 (p=3.30e-03),
579	4613	MYCN	339	13	0.0003711	27513929 (p=3.60e-03), 22090452 (p=3.90e-03), 25973900 (p=3.90e-03), 26482175 (p=4.40e-03), 21214410 (p=4.40e-03), 23358695 (p=4.50e-03), 24470553 (p=4.50e-03), 24419085 (p=6.30e-03), 26709890 (p=6.60e-03), 27707976 (p=6.60e-03),
580	1000	CDH2	292	12	0.0003903	19070520 (p=6.01e-04), 20204300 (p=7.00e-04), 23438504 (p=1.00e-03), 18801083 (p=1.40e-03), 19190132 (p=1.40e-03), 25575439 (p=1.90e-03), 25607384 (p=2.50e-03), 21070371 (p=3.30e-03), 21828122 (p=4.40e-03), 20634891 (p=8.20e-03),
581	2348	FOLR1	123	8	0.0003937	21572402 (p=9.00e-04), 15754024 (p=2.70e-03), 19585555 (p=3.60e-03), 19493349 (p=4.50e-03), 20037791 (p=7.80e-03), 20634891 (p=8.20e-03), 19093297 (p=9.30e-03), 27064343 (p=9.60e-03),
582	7941	PLA2G7	246	11	0.0003957	27928450 (p=3.80e-03), 28475940 (p=6.00e-03), 18789441 (p=6.60e-03), 11810302 (p=8.30e-03), 23413990 (p=8.30e-03), 21933589 (p=8.60e-03), 26460076 (p=8.80e-03), 15115767 (p=9.10e-03), 23103135 (p=9.30e-03), 19336475 (p=9.30e-03),
583	1557	CYP2C19	851	22	0.0004071	19692168 (p=3.02e-04), 19192051 (p=6.01e-04), 18510611 (p=1.50e-03), 24015291 (p=2.40e-03), 25927305 (p=3.00e-03), 18423013 (p=3.30e-03), 23074110 (p=3.30e-03), 17868191 (p=3.60e-03), 24906606 (p=3.60e-03), 18644391 (p=3.80e-03),
584	5058	PAK1	446	15	0.0004097	20083228 (p=2.12e-04), 26423403 (p=1.00e-03), 25569743 (p=1.10e-03), 24236193 (p=2.80e-03), 20508983 (p=3.60e-03), 27229476 (p=3.80e-03), 14607331 (p=4.40e-03), 25159681 (p=5.00e-03), 19732720 (p=5.10e-03), 27060895 (p=6.80e-03),
585	5445	PON2	203	10	0.0004107	19263529 (p=3.50e-03), 16551349 (p=5.00e-03), 20536507 (p=6.20e-03), 26978533 (p=8.70e-03), 16117861 (p=8.80e-03), 18818748 (p=9.30e-03), 19540141 (p=9.30e-03), 19019335 (p=9.30e-03), 18759523 (p=9.30e-03), 15345661 (p=9.30e-03),
586	1407	CRY1	90	7	0.0004173	25344870 (p=8.02e-04), 20560679 (p=3.00e-03), 27721187 (p=3.80e-03), 22470559 (p=6.60e-03), 21846818 (p=7.80e-03), 19934327 (p=7.80e-03), 28572861 (p=8.20e-03),
587	246778	IL27	204	10	0.0004269	23395794 (p=2.80e-03), 26662568 (p=3.60e-03), 24352695 (p=4.40e-03), 26905929 (p=4.50e-03), 26950245 (p=5.00e-03), 25170932 (p=6.00e-03), 27174010 (p=6.20e-03), 26014498 (p=7.70e-03), 18554158 (p=8.40e-03), 25075448 (p=8.80e-03),
588	671	BPI	61	6	0.0004421	19692168 (p=3.02e-04), 19423540 (p=3.60e-03), 20438785 (p=4.00e-03), 20406964 (p=4.50e-03), 19275920 (p=6.00e-03), 11373419 (p=7.50e-03),
589	9173	IL1RL1	205	10	0.0004436	15481335 (p=3.80e-03), 16118232 (p=3.80e-03), 28266165 (p=3.90e-03), 25517029 (p=5.90e-03), 25673187 (p=6.70e-03), 21515743 (p=6.80e-03), 25798875 (p=7.80e-03), 24603291 (p=8.70e-03), 24075188 (p=9.30e-03), 25919009 (p=9.90e-03),
590	3601	IL15RA	91	7	0.0004455	19692168 (p=3.02e-04), 19505916 (p=2.10e-03), 23996684 (p=3.00e-03), 24464181 (p=3.40e-03), 19240061 (p=3.50e-03), 24696261 (p=4.40e-03), 20453000 (p=4.50e-03),
591	4521	NUDT1	91	7	0.0004448	27917618 (p=5.00e-04), 12619034 (p=1.10e-03), 18510611 (p=1.50e-03), 18270339 (p=3.10e-03), 21355073 (p=3.60e-03), 20453000 (p=4.50e-03), 17417778 (p=8.10e-03),
592	2739	GLO1	126	8	0.0004602	28549423 (p=6.03e-04), 19379515 (p=7.01e-04), 26122242 (p=8.02e-04), 24105621 (p=1.10e-03), 24040147 (p=2.80e-03), 24995521 (p=4.30e-03), 20712647 (p=5.10e-03), 17463067 (p=9.10e-03),
593	10721	POLQ	37	5	0.0004745	20624954 (p=8.00e-04), 18270339 (p=3.10e-03), 19661089 (p=3.30e-03), 25409685 (p=5.00e-03), 25417172 (p=9.10e-03),
594	55584	CHRNA9	37	5	0.0004737	20733118 (p=2.00e-03), 24676996 (p=4.50e-03), 22125646 (p=6.70e-03), 22280835 (p=9.30e-03), 25142973 (p=9.30e-03),
595	91752	ZNF804A	92	7	0.0004746	23453885 (p=1.20e-03), 20603450 (p=1.20e-03), 28648753 (p=3.60e-03), 25162540 (p=3.60e-03), 22945618 (p=8.70e-03), 25526981 (p=9.20e-03), 26382569 (p=9.60e-03),
596	2356	FPGS	62	6	0.000479	16122883 (p=1.80e-03), 20453000 (p=4.50e-03), 20037791 (p=7.80e-03), 19093297 (p=9.30e-03), 24583629 (p=9.30e-03), 27064343 (p=9.60e-03),
597	2954	GSTZ1	62	6	0.0004782	19692168 (p=3.02e-04), 12485442 (p=2.70e-03), 22729907 (p=3.80e-03), 20453000 (p=4.50e-03), 19859803 (p=6.20e-03), 24719983 (p=9.60e-03),
598	2524	FUT2	127	8	0.0004826	19692168 (p=3.02e-04), 23300138 (p=7.01e-04), 26646561 (p=1.80e-03), 24941225 (p=2.60e-03), 11535550 (p=3.60e-03), 16168124 (p=3.70e-03), 23002346 (p=4.50e-03), 24612312 (p=6.00e-03),
599	840	CASP7	208	10	0.0004938	26988918 (p=6.02e-04), 20819778 (p=1.10e-03), 24040159 (p=1.20e-03), 20661084 (p=3.60e-03), 19531679 (p=3.60e-03), 19058873 (p=4.30e-03), 20453000 (p=4.50e-03), 23765963 (p=7.80e-03), 19141860 (p=8.60e-03), 22548721 (p=9.60e-03),
600	6715	SRD5A1	93	7	0.0005051	18483391 (p=3.10e-03), 21715084 (p=3.60e-03), 20056642 (p=3.60e-03), 18636124 (p=4.40e-03), 18215136 (p=4.40e-03), 17066438 (p=7.80e-03), 24277450 (p=9.30e-03),
601	1463	NCAN	38	5	0.0005354	24946282 (p=1.80e-03), 23198940 (p=3.80e-03), 24618891 (p=5.00e-03), 27887608 (p=7.80e-03), 23795679 (p=8.80e-03),
602	113278	SLC52A3	38	5	0.0005345	24260322 (p=2.09e-04), 22471455 (p=7.02e-04), 27472962 (p=7.02e-04), 26154995 (p=4.50e-03), 22533825 (p=8.30e-03),
603	2719	GPC3	168	9	0.0005375	21822558 (p=1.10e-03), 26977595 (p=1.20e-03), 20868507 (p=2.70e-03), 17949790 (p=3.30e-03), 21655958 (p=3.40e-03), 27689616 (p=3.60e-03), 25366870 (p=3.80e-03), 23084579 (p=8.40e-03), 25896897 (p=9.30e-03),
604	3460	IFNGR2	94	7	0.0005379	19692168 (p=3.02e-04), 19505916 (p=2.10e-03), 20453000 (p=4.50e-03), 16885196 (p=4.60e-03), 24390342 (p=7.80e-03), 20587546 (p=7.80e-03), 19141860 (p=8.60e-03),
605	4477	MSMB	94	7	0.000537	26939004 (p=5.01e-04), 21240253 (p=7.01e-04), 19383797 (p=9.00e-04), 17062675 (p=3.60e-03), 24037734 (p=8.40e-03), 24753544 (p=8.70e-03), 19318432 (p=9.00e-03),
606	634	CEACAM1	211	10	0.0005515	12011132 (p=7.02e-04), 24390710 (p=2.20e-03), 21413011 (p=2.80e-03), 29180203 (p=3.00e-03), 27074014 (p=5.40e-03), 24587171 (p=6.30e-03), 16924126 (p=8.20e-03), 21671129 (p=8.20e-03), 23760586 (p=9.30e-03), 28038383 (p=9.30e-03),
607	4862	NPAS2	64	6	0.0005651	25227809 (p=1.20e-03), 17096334 (p=2.00e-03), 19649706 (p=2.20e-03), 24754267 (p=4.50e-03), 17457720 (p=7.80e-03), 19934327 (p=7.80e-03),
608	8997	KALRN	64	6	0.0005642	27218147 (p=2.40e-03), 17357071 (p=3.30e-03), 25316661 (p=3.80e-03), 24586183 (p=4.50e-03), 20080650 (p=5.00e-03), 24324551 (p=7.80e-03),
609	9540	TP53I3	39	5	0.0006017	19692168 (p=3.02e-04), 15491642 (p=2.60e-03), 23241165 (p=3.30e-03), 20453000 (p=4.50e-03), 19336552 (p=5.50e-03),
610	79870	BAALC	39	5	0.0006007	20306678 (p=3.60e-03), 23760853 (p=3.60e-03), 22488406 (p=6.10e-03), 27372260 (p=6.80e-03), 15604894 (p=7.80e-03),
611	891	CCNB1	410	14	0.0006124	21264543 (p=6.03e-04), 25501285 (p=2.30e-03), 22137483 (p=2.90e-03), 24714775 (p=3.60e-03), 20508983 (p=3.60e-03), 12115375 (p=3.60e-03), 16273239 (p=3.60e-03), 20453000 (p=4.50e-03), 18593994 (p=6.00e-03), 16557593 (p=6.00e-03),
612	120227	CYP2R1	65	6	0.000613	23734184 (p=2.70e-03), 26177022 (p=3.00e-03), 23377224 (p=3.40e-03), 24732451 (p=3.80e-03), 26073892 (p=3.80e-03), 23826131 (p=5.30e-03),
613	1191	CLU	465	15	0.0006257	23573206 (p=3.10e-03), 25884309 (p=3.60e-03), 23956692 (p=3.80e-03), 19903339 (p=4.40e-03), 26661731 (p=4.50e-03), 19793084 (p=5.00e-03), 21508640 (p=5.50e-03), 18842294 (p=6.60e-03), 21824521 (p=6.80e-03), 19757199 (p=7.80e-03),
614	26523	2001-08-01	97	7	0.0006488	20819778 (p=1.10e-03), 19138993 (p=1.20e-03), 19047128 (p=3.50e-03), 20721975 (p=3.60e-03), 25656609 (p=3.90e-03), 20732906 (p=6.20e-03), 19851984 (p=7.80e-03),
615	55740	ENAH	97	7	0.0006478	16533770 (p=2.06e-04), 20083228 (p=2.12e-04), 25961924 (p=7.01e-04), 25429076 (p=1.80e-03), 23956979 (p=2.30e-03), 23129656 (p=3.30e-03), 22971274 (p=4.40e-03),
616	1490	CTGF	467	15	0.0006534	25502877 (p=7.00e-04), 25030555 (p=8.00e-04), 14996858 (p=8.01e-04), 24121259 (p=8.02e-04), 26739296 (p=1.70e-03), 17922682 (p=3.00e-03), 23368866 (p=3.60e-03), 22045431 (p=3.70e-03), 20685720 (p=4.40e-03), 23501329 (p=4.40e-03),
617	118	ADD1	216	10	0.0006609	19263529 (p=3.50e-03), 19145769 (p=3.80e-03), 26279304 (p=3.80e-03), 19729965 (p=5.10e-03), 21228790 (p=5.10e-03), 18679149 (p=6.10e-03), 20536507 (p=6.20e-03), 25567773 (p=7.80e-03), 11918988 (p=8.80e-03), 17984662 (p=9.20e-03),
618	60528	ELAC2	66	6	0.0006629	12949798 (p=1.10e-03), 11254448 (p=3.60e-03), 11522646 (p=7.80e-03), 16114055 (p=8.20e-03), 20086112 (p=8.80e-03), 15368467 (p=9.30e-03),
619	56832	IFNK	20	4	0.0006638	19887612 (p=3.00e-03), 20801718 (p=8.20e-03), 20634891 (p=8.20e-03), 23376709 (p=9.50e-03),
620	1366	CLDN7	98	7	0.0006866	24479816 (p=1.05e-04), 23953778 (p=2.13e-04), 18981000 (p=2.50e-03), 24696415 (p=3.60e-03), 15790437 (p=3.60e-03), 18799195 (p=6.30e-03), 15475928 (p=7.70e-03),
621	9212	AURKB	363	13	0.0006987	23313006 (p=5.03e-04), 26423403 (p=1.00e-03), 22809428 (p=1.20e-03), 20508983 (p=3.60e-03), 22350409 (p=3.60e-03), 22419576 (p=3.60e-03), 20651058 (p=4.50e-03), 28369513 (p=5.00e-03), 25755770 (p=8.10e-03), 20007324 (p=8.40e-03),
622	3485	IGFBP2	219	10	0.0007367	19692168 (p=3.02e-04), 27579675 (p=7.01e-04), 20819778 (p=1.10e-03), 19124510 (p=1.20e-03), 24273235 (p=1.50e-03), 26976474 (p=3.60e-03), 28179448 (p=4.20e-03), 25619494 (p=4.40e-03), 24548188 (p=7.40e-03), 18210156 (p=8.10e-03),
623	3590	IL11RA	41	5	0.0007543	19423540 (p=3.60e-03), 20438785 (p=4.00e-03), 20406964 (p=4.50e-03), 11241561 (p=7.80e-03), 21982075 (p=8.80e-03),
624	10849	CD3EAP	41	5	0.0007531	19692168 (p=3.02e-04), 19257887 (p=3.60e-03), 18289367 (p=3.80e-03), 16817948 (p=6.60e-03), 28870783 (p=7.80e-03),
625	23583	SMUG1	41	5	0.0007519	18270339 (p=3.10e-03), 28095127 (p=3.60e-03), 21427733 (p=6.80e-03), 20574454 (p=8.20e-03), 24038406 (p=9.60e-03),
626	55355	HJURP	41	5	0.0007507	25243117 (p=5.02e-04), 25497280 (p=8.02e-04), 26863619 (p=1.80e-03), 24039914 (p=6.30e-03), 23638004 (p=8.40e-03),
627	5052	PRDX1	220	10	0.0007595	27259998 (p=6.01e-04), 22537621 (p=1.20e-03), 26478675 (p=2.70e-03), 17786348 (p=2.80e-03), 22664934 (p=3.00e-03), 19902980 (p=3.30e-03), 23580065 (p=3.80e-03), 15955662 (p=8.10e-03), 18413821 (p=8.40e-03), 21343392 (p=9.60e-03),
628	4904	YBX1	367	13	0.0007722	21630125 (p=6.01e-04), 18978732 (p=7.02e-04), 25797255 (p=8.01e-04), 24075827 (p=1.00e-03), 22095225 (p=1.20e-03), 19930682 (p=1.40e-03), 27384875 (p=2.00e-03), 21968648 (p=3.00e-03), 24796623 (p=3.90e-03), 24443788 (p=4.40e-03),
629	2492	FSHR	267	11	0.0007726	19147210 (p=3.00e-03), 16574671 (p=3.00e-03), 19458022 (p=5.50e-03), 25132286 (p=6.80e-03), 26125757 (p=6.90e-03), 27019440 (p=7.70e-03), 17706202 (p=7.80e-03), 28764642 (p=8.10e-03), 24658926 (p=9.10e-03), 28547204 (p=9.30e-03),
630	4118	MAL	68	6	0.0007716	19002170 (p=3.00e-03), 21190187 (p=3.30e-03), 19423540 (p=3.60e-03), 20438785 (p=4.00e-03), 20406964 (p=4.50e-03), 23456988 (p=6.40e-03),
631	5591	PRKDC	532	16	0.0007828	17786318 (p=6.03e-04), 23183621 (p=7.02e-04), 16510122 (p=1.10e-03), 18422577 (p=2.40e-03), 12750264 (p=2.70e-03), 20590474 (p=3.30e-03), 19815090 (p=3.60e-03), 15313891 (p=3.60e-03), 18449888 (p=3.60e-03), 19092295 (p=4.40e-03),
632	1230	CCR1	137	8	0.0007871	19423540 (p=3.60e-03), 20438785 (p=4.00e-03), 20406964 (p=4.50e-03), 27234431 (p=5.50e-03), 23291587 (p=7.80e-03), 20015385 (p=8.10e-03), 20634891 (p=8.20e-03), 25986216 (p=8.40e-03),
633	5997	RGS2	138	8	0.0008277	20627871 (p=5.02e-04), 25509855 (p=3.30e-03), 20453000 (p=4.50e-03), 23339167 (p=6.60e-03), 21041608 (p=9.00e-03), 18249218 (p=9.30e-03), 15375002 (p=9.30e-03), 18360038 (p=9.90e-03),
634	1277	COL1A1	652	18	0.0008283	18669583 (p=1.10e-03), 27371342 (p=2.70e-03), 16475872 (p=2.80e-03), 12101112 (p=3.60e-03), 19016596 (p=3.60e-03), 16869454 (p=3.60e-03), 21462477 (p=3.60e-03), 21178584 (p=3.60e-03), 27549894 (p=3.80e-03), 15552843 (p=3.90e-03),
635	725	C4BPB	42	5	0.000834	19423540 (p=3.60e-03), 20438785 (p=4.00e-03), 20406964 (p=4.50e-03), 18842294 (p=6.60e-03), 19284503 (p=9.30e-03),
636	6494	SIPA1	42	5	0.0008327	19825179 (p=3.30e-03), 23771732 (p=3.50e-03), 24006220 (p=3.70e-03), 19089925 (p=4.50e-03), 23661532 (p=7.80e-03),
637	10665	C6orf10	42	5	0.0008314	21505073 (p=2.00e-03), 21323541 (p=4.50e-03), 23918589 (p=6.20e-03), 23321320 (p=8.30e-03), 22457343 (p=9.30e-03),
638	1232	CCR3	179	9	0.000835	19692168 (p=3.02e-04), 19423540 (p=3.60e-03), 20438785 (p=4.00e-03), 18636124 (p=4.40e-03), 18974840 (p=4.40e-03), 20406964 (p=4.50e-03), 23291587 (p=7.80e-03), 25986216 (p=8.40e-03), 23566847 (p=8.70e-03),
639	4854	NOTCH3	320	12	0.000859	23468978 (p=2.12e-04), 27633819 (p=1.80e-03), 21951372 (p=2.80e-03), 28968839 (p=3.80e-03), 24905589 (p=4.40e-03), 22006983 (p=4.40e-03), 18572291 (p=4.50e-03), 27770607 (p=4.90e-03), 16492242 (p=6.10e-03), 17390743 (p=7.40e-03),
640	894	CCND2	180	9	0.0008693	19945765 (p=1.00e-03), 18507837 (p=1.20e-03), 25824739 (p=1.40e-03), 18483325 (p=3.40e-03), 24743557 (p=3.80e-03), 22004425 (p=4.30e-03), 23266556 (p=4.50e-03), 18174243 (p=8.70e-03), 18950845 (p=9.30e-03),
641	4851	NOTCH1	1098	25	0.0008688	23468978 (p=2.12e-04), 20812035 (p=5.03e-04), 23742774 (p=8.02e-04), 27391340 (p=8.02e-04), 19025652 (p=1.10e-03), 20819778 (p=1.10e-03), 25120811 (p=1.20e-03), 18192969 (p=1.20e-03), 25406187 (p=1.80e-03), 23179396 (p=2.20e-03),
642	9622	KLK4	70	6	0.0008936	23936387 (p=1.20e-03), 19423540 (p=3.60e-03), 20438785 (p=4.00e-03), 20406964 (p=4.50e-03), 22970239 (p=6.00e-03), 25153390 (p=8.60e-03),
643	5617	PRL	272	11	0.0008931	16214922 (p=6.01e-04), 19491263 (p=1.00e-03), 22392353 (p=1.40e-03), 16434456 (p=3.00e-03), 23758962 (p=3.50e-03), 18636124 (p=4.40e-03), 18053149 (p=4.40e-03), 24004716 (p=6.80e-03), 27782069 (p=7.80e-03), 17507624 (p=8.10e-03),
644	10320	IKZF1	225	10	0.0008932	23996088 (p=3.30e-03), 22997141 (p=3.90e-03), 20346360 (p=4.40e-03), 24697319 (p=4.50e-03), 25423013 (p=4.50e-03), 26517351 (p=6.80e-03), 21792038 (p=7.80e-03), 20445578 (p=7.80e-03), 25761407 (p=8.10e-03), 19129520 (p=8.90e-03),
645	58530	LY6G6D	8	3	0.0009369	19423540 (p=3.60e-03), 20438785 (p=4.00e-03), 20406964 (p=4.50e-03),
646	1670	DEFA5	71	6	0.0009629	19423540 (p=3.60e-03), 20438785 (p=4.00e-03), 20406964 (p=4.50e-03), 28817680 (p=6.70e-03), 18394979 (p=8.20e-03), 25196670 (p=9.20e-03),
647	54739	XAF1	71	6	0.0009614	18830757 (p=2.10e-04), 28034876 (p=6.02e-04), 17449173 (p=6.03e-04), 23645777 (p=2.40e-03), 27048285 (p=3.60e-03), 19922503 (p=8.60e-03),
648	4586	MUC5AC	276	11	0.00101	12417511 (p=3.00e-04), 24722639 (p=6.02e-04), 22261707 (p=8.01e-04), 23581859 (p=8.02e-04), 24429156 (p=1.20e-03), 18825309 (p=1.20e-03), 24901817 (p=2.70e-03), 16475027 (p=3.60e-03), 20929551 (p=7.00e-03), 20731025 (p=7.80e-03),
649	6799	SULT1A2	44	5	0.001027	19692168 (p=3.02e-04), 26455829 (p=2.70e-03), 12419832 (p=6.40e-03), 18992148 (p=7.40e-03), 18632753 (p=7.80e-03),
650	56603	CYP26B1	44	5	0.001025	21641851 (p=1.10e-03), 23303528 (p=2.00e-03), 23320086 (p=3.70e-03), 19703508 (p=4.60e-03), 22965740 (p=8.10e-03),
651	5347	PLK1	605	17	0.001031	19692168 (p=3.02e-04), 25592872 (p=3.02e-04), 20581060 (p=7.00e-04), 27245623 (p=8.00e-04), 20819778 (p=1.10e-03), 25754767 (p=2.20e-03), 19725153 (p=3.00e-03), 20508983 (p=3.60e-03), 16237758 (p=3.60e-03), 23144294 (p=4.40e-03),
652	6591	SNAI2	277	11	0.001037	28574664 (p=1.10e-03), 21647877 (p=2.40e-03), 26292259 (p=3.60e-03), 28039463 (p=3.60e-03), 24427353 (p=4.90e-03), 26918943 (p=5.00e-03), 25784376 (p=5.00e-03), 26467042 (p=6.20e-03), 22471696 (p=8.10e-03), 20634891 (p=8.20e-03),
653	3798	KIF5A	73	6	0.001116	20219786 (p=1.40e-03), 19674979 (p=3.60e-03), 20498205 (p=3.80e-03), 21044781 (p=6.00e-03), 20508602 (p=9.20e-03), 19644859 (p=9.60e-03),
654	50628	GEMIN4	73	6	0.001114	20819778 (p=1.10e-03), 19138993 (p=1.20e-03), 19047128 (p=3.50e-03), 20721975 (p=3.60e-03), 20732906 (p=6.20e-03), 19851984 (p=7.80e-03),
655	643834	PGA3	73	6	0.001112	24895149 (p=8.01e-04), 18844222 (p=8.02e-04), 22066020 (p=3.00e-03), 23886209 (p=4.50e-03), 7886402 (p=4.60e-03), 15688378 (p=9.30e-03),
656	8859	STK19	23	4	0.001121	19423540 (p=3.60e-03), 20438785 (p=4.00e-03), 20406964 (p=4.50e-03), 21323541 (p=4.50e-03),
657	8807	IL18RAP	45	5	0.001133	26358252 (p=8.00e-04), 19103669 (p=2.20e-03), 21072187 (p=2.80e-03), 19336475 (p=9.30e-03), 22289858 (p=9.60e-03),
658	6367	CCL22	107	7	0.001139	28501127 (p=1.00e-03), 16453150 (p=1.10e-03), 19298002 (p=1.10e-03), 25148803 (p=2.20e-03), 27152707 (p=3.90e-03), 22125604 (p=6.10e-03), 20348247 (p=8.10e-03),
659	9962	SLC23A2	74	6	0.001194	19692168 (p=3.02e-04), 19346260 (p=8.00e-04), 18636124 (p=4.40e-03), 20453000 (p=4.50e-03), 23401652 (p=9.30e-03), 19243932 (p=9.60e-03),
660	79661	NEIL1	74	6	0.001192	18594018 (p=2.09e-04), 19047128 (p=3.50e-03), 18155253 (p=3.90e-03), 26074017 (p=8.70e-03), 20496165 (p=9.10e-03), 24022861 (p=9.20e-03),
661	302	ANXA2	440	14	0.001198	25219463 (p=3.02e-04), 25605255 (p=3.03e-04), 21132403 (p=6.00e-04), 24968947 (p=6.01e-04), 26362938 (p=1.20e-03), 17626749 (p=1.30e-03), 26109000 (p=2.40e-03), 26925708 (p=2.80e-03), 22664934 (p=3.00e-03), 27008711 (p=4.60e-03),
662	5783	PTPN13	108	7	0.001201	19892796 (p=3.02e-04), 19004008 (p=1.40e-03), 19672627 (p=3.00e-03), 19240061 (p=3.50e-03), 20453000 (p=4.50e-03), 16489062 (p=5.30e-03), 24338422 (p=8.40e-03),
663	8644	AKR1C3	147	8	0.001237	19692168 (p=3.02e-04), 15284179 (p=2.60e-03), 18339682 (p=3.60e-03), 20453000 (p=4.50e-03), 18632753 (p=7.80e-03), 17507624 (p=8.10e-03), 15781210 (p=8.10e-03), 16302261 (p=8.80e-03),
664	28	ABO	235	10	0.001245	23300138 (p=7.01e-04), 25854361 (p=1.20e-03), 24941225 (p=2.60e-03), 23319424 (p=4.50e-03), 21306478 (p=6.00e-03), 26512559 (p=6.30e-03), 22642827 (p=6.90e-03), 22125638 (p=7.80e-03), 22387998 (p=8.30e-03), 27542834 (p=9.60e-03),
665	558	AXL	235	10	0.001243	21842265 (p=8.01e-04), 28440492 (p=2.30e-03), 28551766 (p=3.60e-03), 25551830 (p=3.60e-03), 27172793 (p=3.80e-03), 25251599 (p=4.50e-03), 25885003 (p=5.30e-03), 20922806 (p=6.30e-03), 24170546 (p=7.80e-03), 26011102 (p=9.10e-03),
666	5175	PECAM1	284	11	0.001267	22336504 (p=1.10e-03), 25267411 (p=3.80e-03), 19570335 (p=4.50e-03), 23906939 (p=5.00e-03), 19183069 (p=6.00e-03), 14991534 (p=7.80e-03), 23264403 (p=7.80e-03), 12581968 (p=8.30e-03), 22213152 (p=9.30e-03), 16002039 (p=9.60e-03),
667	285	ANGPT2	388	13	0.001271	24040410 (p=2.40e-03), 18483397 (p=2.40e-03), 17630849 (p=3.30e-03), 27492854 (p=4.40e-03), 18807212 (p=5.50e-03), 20382847 (p=6.20e-03), 23785018 (p=7.50e-03), 19567053 (p=7.70e-03), 18382887 (p=7.80e-03), 23915833 (p=7.80e-03),
668	288	ANK3	110	7	0.001338	23453885 (p=1.20e-03), 28648753 (p=3.60e-03), 24618891 (p=5.00e-03), 21395576 (p=7.80e-03), 23109352 (p=8.70e-03), 27240527 (p=9.50e-03), 20636642 (p=9.60e-03),
669	4023	LPL	681	18	0.001346	19692168 (p=3.02e-04), 27757836 (p=1.10e-03), 12964943 (p=3.30e-03), 21862952 (p=3.90e-03), 18636124 (p=4.40e-03), 11441189 (p=4.50e-03), 16343038 (p=4.50e-03), 24308220 (p=5.40e-03), 20536507 (p=6.20e-03), 15858619 (p=6.30e-03),
670	2984	GUCY2C	47	5	0.001375	21533822 (p=2.80e-03), 26773096 (p=3.00e-03), 19895223 (p=5.30e-03), 21307149 (p=6.00e-03), 24919572 (p=7.00e-03),
671	27232	GNMT	47	5	0.001373	12566309 (p=6.01e-04), 17332283 (p=3.80e-03), 22850906 (p=5.00e-03), 20634891 (p=8.20e-03), 24800880 (p=8.40e-03),
672	301	ANXA1	287	11	0.001379	21132403 (p=6.00e-04), 23786757 (p=7.01e-04), 20602103 (p=1.20e-03), 25412936 (p=2.40e-03), 22664934 (p=3.00e-03), 26137966 (p=3.30e-03), 18297688 (p=3.30e-03), 23580065 (p=3.80e-03), 23341933 (p=3.80e-03), 25322804 (p=4.40e-03),
673	336	APOA2	151	8	0.001472	19692168 (p=3.02e-04), 19423540 (p=3.60e-03), 20438785 (p=4.00e-03), 18636124 (p=4.40e-03), 17923573 (p=4.40e-03), 20406964 (p=4.50e-03), 20022911 (p=5.40e-03), 19336475 (p=9.30e-03),
674	10797	MTHFD2	48	5	0.001515	19692168 (p=3.02e-04), 22664934 (p=3.00e-03), 19493349 (p=4.50e-03), 20453000 (p=4.50e-03), 20634891 (p=8.20e-03),
675	10397	NDRG1	195	9	0.001527	19259744 (p=6.00e-04), 21735144 (p=6.02e-04), 20388062 (p=8.02e-04), 20369286 (p=1.20e-03), 27716814 (p=3.50e-03), 23296375 (p=4.60e-03), 14966915 (p=6.80e-03), 22972152 (p=7.80e-03), 24985974 (p=9.20e-03),
676	130	ADH6	25	4	0.001533	20819778 (p=1.10e-03), 19698717 (p=1.80e-03), 17185388 (p=3.60e-03), 16685648 (p=9.60e-03),
677	10563	CXCL13	152	8	0.001532	22607768 (p=2.10e-04), 26927848 (p=1.10e-03), 23175382 (p=3.30e-03), 25966773 (p=3.80e-03), 25010623 (p=3.80e-03), 28108506 (p=6.70e-03), 18781150 (p=6.80e-03), 21305530 (p=8.80e-03),
678	169026	SLC30A8	196	9	0.001581	24423473 (p=1.10e-03), 27363941 (p=3.50e-03), 20091020 (p=4.40e-03), 21873549 (p=4.60e-03), 17293876 (p=6.40e-03), 18598350 (p=6.60e-03), 24499956 (p=8.60e-03), 20509872 (p=8.70e-03), 19336475 (p=9.30e-03),
679	3600	IL15	399	13	0.001647	19692168 (p=3.02e-04), 19505916 (p=2.10e-03), 19047106 (p=2.60e-03), 23996684 (p=3.00e-03), 25428383 (p=3.30e-03), 14581351 (p=3.30e-03), 19240061 (p=3.50e-03), 20568250 (p=3.60e-03), 20453000 (p=4.50e-03), 24415300 (p=4.70e-03),
680	729	C6	49	5	0.00166	19423540 (p=3.60e-03), 27173880 (p=3.60e-03), 20438785 (p=4.00e-03), 20406964 (p=4.50e-03), 18842294 (p=6.60e-03),
681	5771	PTPN2	154	8	0.001669	27342690 (p=2.70e-03), 21072187 (p=2.80e-03), 19240061 (p=3.50e-03), 25492475 (p=4.50e-03), 24390342 (p=7.80e-03), 28145159 (p=7.80e-03), 19422935 (p=8.40e-03), 24480412 (p=8.80e-03),
682	3488	IGFBP5	155	8	0.001744	19692168 (p=3.02e-04), 19476635 (p=5.02e-04), 20819778 (p=1.10e-03), 20949447 (p=2.30e-03), 21852217 (p=3.50e-03), 25548030 (p=6.90e-03), 18210156 (p=8.10e-03), 26010068 (p=8.40e-03),
683	6584	SLC22A5	155	8	0.001741	16333318 (p=4.20e-03), 16469794 (p=8.10e-03), 16344054 (p=8.20e-03), 18668679 (p=8.30e-03), 22325173 (p=8.70e-03), 19131452 (p=8.80e-03), 18338763 (p=9.10e-03), 22118696 (p=9.60e-03),
684	7043	TGFB3	199	9	0.00176	25835445 (p=3.80e-03), 21352603 (p=6.80e-03), 20587546 (p=7.80e-03), 20634891 (p=8.20e-03), 14659070 (p=8.30e-03), 19628198 (p=8.70e-03), 22409215 (p=9.30e-03), 19336475 (p=9.30e-03), 24402195 (p=9.60e-03),
685	4878	NPPA	246	10	0.00176	24654911 (p=3.30e-03), 19263529 (p=3.50e-03), 20346360 (p=4.40e-03), 20536507 (p=6.20e-03), 24487939 (p=6.30e-03), 19330901 (p=6.80e-03), 11985060 (p=6.90e-03), 27413750 (p=7.80e-03), 17890443 (p=9.30e-03), 20543198 (p=9.50e-03),
686	5890	RAD51B	80	6	0.001779	22232737 (p=1.10e-03), 18270339 (p=3.10e-03), 24022229 (p=7.40e-03), 24390342 (p=7.80e-03), 27651161 (p=8.70e-03), 20496165 (p=9.10e-03),
687	4855	NOTCH4	156	8	0.001811	23742774 (p=8.02e-04), 27197026 (p=3.60e-03), 12782960 (p=4.50e-03), 12589427 (p=4.50e-03), 25142293 (p=7.50e-03), 19571808 (p=8.70e-03), 18583979 (p=9.10e-03), 24837172 (p=9.30e-03),
688	56927	GPR108	10	3	0.001858	19423540 (p=3.60e-03), 20438785 (p=4.00e-03), 20406964 (p=4.50e-03),
689	162540	SPPL2C	10	3	0.001856	24429156 (p=1.20e-03), 16415175 (p=3.60e-03), 15293277 (p=8.40e-03),
690	1378	CR1	201	9	0.001882	24621201 (p=1.80e-03), 19578791 (p=3.60e-03), 20558149 (p=4.20e-03), 20538029 (p=6.20e-03), 18842294 (p=6.60e-03), 19906204 (p=7.20e-03), 20951238 (p=7.80e-03), 21912625 (p=8.60e-03), 19480840 (p=8.70e-03),
691	8932	MBD2	117	7	0.00191	19692168 (p=3.02e-04), 16168120 (p=1.20e-03), 18414412 (p=1.50e-03), 27388476 (p=1.80e-03), 15112265 (p=3.00e-03), 22258532 (p=4.40e-03), 20453000 (p=4.50e-03),
692	1558	CYP2C8	202	9	0.001949	22339777 (p=2.70e-03), 20375710 (p=4.50e-03), 20437850 (p=5.50e-03), 19935798 (p=6.40e-03), 25947240 (p=7.80e-03), 19339270 (p=8.70e-03), 21163940 (p=8.70e-03), 25560582 (p=9.30e-03), 20212519 (p=9.50e-03),
693	2688	GH1	407	13	0.001962	20403354 (p=1.40e-03), 20580999 (p=2.00e-03), 16322331 (p=3.00e-03), 16214911 (p=3.00e-03), 18636124 (p=4.40e-03), 15241820 (p=4.40e-03), 20453000 (p=4.50e-03), 11904318 (p=6.60e-03), 18992148 (p=7.40e-03), 19075184 (p=7.80e-03),
694	3575	IL7R	250	10	0.001983	19692168 (p=3.02e-04), 21244703 (p=1.20e-03), 20219786 (p=1.40e-03), 19505916 (p=2.10e-03), 22329520 (p=3.00e-03), 27456877 (p=3.30e-03), 19240061 (p=3.50e-03), 22262655 (p=4.50e-03), 19667968 (p=8.80e-03), 21543551 (p=9.30e-03),
695	7980	TFPI2	118	7	0.002004	25902909 (p=4.01e-04), 17208328 (p=1.10e-03), 25179542 (p=1.20e-03), 20530429 (p=1.70e-03), 26313014 (p=1.80e-03), 19435926 (p=2.40e-03), 18810851 (p=2.80e-03),
696	1471	CST3	465	14	0.002019	23852792 (p=1.70e-03), 25697425 (p=2.60e-03), 12101112 (p=3.60e-03), 18511756 (p=3.60e-03), 21415918 (p=4.50e-03), 19252175 (p=4.50e-03), 19523634 (p=6.70e-03), 18408364 (p=7.80e-03), 19293566 (p=8.30e-03), 19765773 (p=8.60e-03),
697	7127	TNFAIP2	27	4	0.002035	25383966 (p=6.01e-04), 21934093 (p=8.01e-04), 23724109 (p=7.40e-03), 19339270 (p=8.70e-03),
698	27189	IL17C	27	4	0.002032	19423540 (p=3.60e-03), 20438785 (p=4.00e-03), 20406964 (p=4.50e-03), 28346430 (p=8.40e-03),
699	246744	STH	27	4	0.002029	24429156 (p=1.20e-03), 18509094 (p=4.50e-03), 16603077 (p=4.50e-03), 18396294 (p=8.80e-03),
700	1786	DNMT1	524	15	0.002038	26966018 (p=5.00e-04), 26162541 (p=6.01e-04), 17893234 (p=8.02e-04), 22301400 (p=1.20e-03), 22739025 (p=1.20e-03), 18414412 (p=1.50e-03), 20920981 (p=1.80e-03), 26211580 (p=3.80e-03), 23079992 (p=4.50e-03), 17067458 (p=6.20e-03),
701	6279	S100A8	302	11	0.002068	24558454 (p=1.10e-03), 18689872 (p=2.00e-03), 22420238 (p=2.00e-03), 22664934 (p=3.00e-03), 20096140 (p=3.60e-03), 11895856 (p=6.00e-03), 18374411 (p=6.40e-03), 19284577 (p=7.80e-03), 26632637 (p=8.10e-03), 18537548 (p=9.10e-03),
702	4176	MCM7	204	9	0.00207	26504025 (p=5.00e-04), 24805087 (p=8.01e-04), 25075101 (p=2.00e-03), 24416400 (p=3.00e-03), 22456526 (p=3.60e-03), 20508983 (p=3.60e-03), 19189662 (p=5.10e-03), 27868157 (p=9.10e-03), 10473096 (p=9.30e-03),
703	79001	VKORC1	355	12	0.002073	27889279 (p=2.60e-03), 16549638 (p=4.40e-03), 17549303 (p=4.60e-03), 23703341 (p=6.20e-03), 24535562 (p=6.80e-03), 23732872 (p=7.20e-03), 19124480 (p=7.50e-03), 21544933 (p=7.80e-03), 24602049 (p=7.80e-03), 23113310 (p=8.60e-03),
704	57674	RNF213	83	6	0.00213	23994138 (p=2.80e-03), 26430847 (p=3.00e-03), 27515544 (p=3.40e-03), 21048783 (p=7.80e-03), 28506590 (p=8.40e-03), 26849809 (p=9.50e-03),
705	57575	PCDH10	52	5	0.002136	23569128 (p=3.00e-04), 24309322 (p=1.20e-03), 19681120 (p=1.70e-03), 26276761 (p=3.00e-03), 19709077 (p=9.10e-03),
706	117581	TWIST2	52	5	0.002133	22201613 (p=2.05e-04), 23613636 (p=3.03e-04), 25420506 (p=5.01e-04), 21167768 (p=1.20e-03), 22018873 (p=4.40e-03),
707	5265	SERPINA1	528	15	0.002189	20298391 (p=7.01e-04), 27492143 (p=1.00e-03), 25070245 (p=1.40e-03), 19306859 (p=1.60e-03), 27034286 (p=2.00e-03), 20170533 (p=2.60e-03), 11131449 (p=2.80e-03), 28029757 (p=3.60e-03), 23580065 (p=3.80e-03), 28138235 (p=5.00e-03),
708	3662	IRF4	162	8	0.002283	27419920 (p=1.00e-03), 20568250 (p=3.60e-03), 21270109 (p=3.80e-03), 24906573 (p=4.40e-03), 22512251 (p=4.50e-03), 19897031 (p=6.30e-03), 24390342 (p=7.80e-03), 26857527 (p=7.80e-03),
709	6364	CCL20	207	9	0.002288	21949768 (p=5.01e-04), 24657657 (p=1.40e-03), 27301951 (p=2.60e-03), 19423540 (p=3.60e-03), 27152707 (p=3.90e-03), 20438785 (p=4.00e-03), 20406964 (p=4.50e-03), 26400278 (p=4.50e-03), 27173614 (p=6.00e-03),
710	55691	FRMD4A	28	4	0.002315	27666346 (p=9.00e-04), 25281018 (p=1.00e-03), 22564525 (p=3.00e-03), 24324551 (p=7.80e-03),
711	8784	TNFRSF18	53	5	0.002322	19423540 (p=3.60e-03), 20438785 (p=4.00e-03), 20406964 (p=4.50e-03), 22309286 (p=8.30e-03), 25445616 (p=9.10e-03),
712	4915	NTRK2	307	11	0.002348	20083228 (p=2.12e-04), 20124106 (p=1.10e-03), 25633318 (p=4.00e-03), 25231870 (p=4.50e-03), 24069289 (p=6.60e-03), 28446206 (p=6.70e-03), 20014955 (p=7.10e-03), 26657794 (p=7.20e-03), 28230291 (p=8.70e-03), 28205449 (p=8.80e-03),
713	640	BLK	85	6	0.002401	26246128 (p=3.60e-03), 24390342 (p=7.80e-03), 22740142 (p=8.10e-03), 18204098 (p=8.20e-03), 22678060 (p=8.30e-03), 24023612 (p=9.30e-03),
714	6948	TCN2	122	7	0.002404	20615890 (p=1.20e-03), 20056620 (p=4.40e-03), 28155977 (p=5.10e-03), 17449906 (p=6.60e-03), 21163940 (p=8.70e-03), 18818748 (p=9.30e-03), 19019335 (p=9.30e-03),
715	1910	EDNRB	209	9	0.002439	23637120 (p=2.10e-04), 20798208 (p=7.01e-04), 17611649 (p=9.00e-04), 14519635 (p=2.00e-03), 24357795 (p=3.40e-03), 20346360 (p=4.40e-03), 24039914 (p=6.30e-03), 22213152 (p=9.30e-03), 20108069 (p=9.60e-03),
716	51302	CYP39A1	11	3	0.00244	20453000 (p=4.50e-03), 26475344 (p=4.60e-03), 19553612 (p=7.80e-03),
717	55374	TMCO6	11	3	0.002436	19423540 (p=3.60e-03), 20438785 (p=4.00e-03), 20406964 (p=4.50e-03),
718	56946	EMSY	54	5	0.002516	24641409 (p=1.20e-03), 21072187 (p=2.80e-03), 20453000 (p=4.50e-03), 16029503 (p=7.80e-03), 18950845 (p=9.30e-03),
719	4350	MPG	86	6	0.002541	19183483 (p=2.30e-03), 25355292 (p=3.00e-03), 18270339 (p=3.10e-03), 21063071 (p=6.00e-03), 20574454 (p=8.20e-03), 16195237 (p=9.30e-03),
720	2295	FOXF2	29	4	0.00263	27068588 (p=3.70e-03), 24662972 (p=3.80e-03), 23620774 (p=6.00e-03), 20634891 (p=8.20e-03),
721	27121	DKK4	29	4	0.002626	19562778 (p=8.02e-04), 21994129 (p=2.50e-03), 23516639 (p=3.30e-03), 23958302 (p=7.80e-03),
722	7351	UCP2	312	11	0.002664	26218518 (p=1.90e-03), 23033381 (p=3.00e-03), 20937264 (p=3.00e-03), 19527523 (p=4.60e-03), 19140314 (p=6.80e-03), 28281015 (p=7.80e-03), 18301352 (p=8.80e-03), 19336475 (p=9.30e-03), 19727213 (p=9.30e-03), 10027754 (p=9.50e-03),
723	2262	GPC5	55	5	0.002729	26631038 (p=7.02e-04), 20304703 (p=4.30e-03), 19010793 (p=7.80e-03), 19422935 (p=8.40e-03), 24456789 (p=8.70e-03),
724	4795	NFKBIL1	55	5	0.002726	22210660 (p=3.30e-03), 19165231 (p=3.60e-03), 16634865 (p=4.60e-03), 20854863 (p=5.50e-03), 19578685 (p=7.70e-03),
725	9700	ESPL1	55	5	0.002722	29370237 (p=7.02e-04), 28859055 (p=8.02e-04), 19008095 (p=1.20e-03), 20508983 (p=3.60e-03), 26087013 (p=4.00e-03),
726	9734	HDAC9	125	7	0.00275	27494404 (p=2.50e-03), 20844743 (p=3.30e-03), 26992905 (p=4.50e-03), 24324551 (p=7.80e-03), 22032556 (p=7.80e-03), 23784969 (p=8.80e-03), 24650256 (p=9.30e-03),
727	9076	CLDN1	213	9	0.002765	24479816 (p=1.05e-04), 25393310 (p=3.00e-04), 18711353 (p=2.20e-03), 24696415 (p=3.60e-03), 26918943 (p=5.00e-03), 22408413 (p=6.00e-03), 26554238 (p=8.40e-03), 23591077 (p=9.30e-03), 24321518 (p=9.90e-03),
728	4056	LTC4S	88	6	0.00285	18366797 (p=3.30e-03), 19263529 (p=3.50e-03), 18974840 (p=4.40e-03), 20536507 (p=6.20e-03), 19223558 (p=8.40e-03), 17483957 (p=8.40e-03),
729	4794	NFKBIE	56	5	0.00295	19692168 (p=3.02e-04), 20568250 (p=3.60e-03), 24390342 (p=7.80e-03), 18818748 (p=9.30e-03), 19019335 (p=9.30e-03),
730	64710	NUCKS1	56	5	0.002946	24568505 (p=1.10e-03), 23065711 (p=1.20e-03), 25231870 (p=4.50e-03), 28877654 (p=5.00e-03), 24819170 (p=5.10e-03),
731	9575	CLOCK	215	9	0.00295	21773969 (p=1.50e-03), 20124474 (p=2.70e-03), 25625359 (p=6.60e-03), 24821610 (p=6.80e-03), 19934327 (p=7.80e-03), 24037774 (p=8.00e-03), 18379422 (p=8.20e-03), 21898035 (p=8.60e-03), 17948273 (p=9.50e-03),
732	3887	KRT81	30	4	0.002965	21799879 (p=1.00e-03), 25716425 (p=1.20e-03), 23580065 (p=3.80e-03), 24530479 (p=4.40e-03),
733	84129	ACAD11	30	4	0.002961	19423540 (p=3.60e-03), 20438785 (p=4.00e-03), 20406964 (p=4.50e-03), 25231870 (p=4.50e-03),
734	5424	POLD1	127	7	0.003002	19692168 (p=3.02e-04), 26748215 (p=2.80e-03), 18270339 (p=3.10e-03), 15113441 (p=3.60e-03), 17203305 (p=3.60e-03), 20574454 (p=8.20e-03), 20496165 (p=9.10e-03),
735	7535	ZAP70	318	11	0.003083	18689273 (p=9.00e-04), 20029467 (p=1.00e-03), 15759031 (p=3.00e-03), 25743836 (p=3.30e-03), 20657554 (p=3.30e-03), 20575031 (p=3.60e-03), 18203013 (p=4.30e-03), 18577710 (p=6.20e-03), 22338471 (p=6.40e-03), 18616755 (p=8.40e-03),
736	3491	CYR61	217	9	0.00314	27583562 (p=5.01e-04), 17056474 (p=6.02e-04), 23045290 (p=1.20e-03), 22025384 (p=1.20e-03), 21138874 (p=1.20e-03), 20097175 (p=2.30e-03), 24767859 (p=3.80e-03), 25061178 (p=9.10e-03), 18950845 (p=9.30e-03),
737	3918	LAMC2	128	7	0.003141	27529842 (p=9.39e-05), 18559558 (p=1.05e-04), 25773857 (p=7.02e-04), 22898004 (p=1.10e-03), 18669583 (p=1.10e-03), 26180921 (p=1.80e-03), 12643602 (p=2.70e-03),
738	3938	LCT	128	7	0.003136	18980667 (p=1.50e-03), 15365657 (p=3.30e-03), 17507622 (p=4.40e-03), 15831909 (p=6.80e-03), 19422935 (p=8.40e-03), 23985982 (p=9.10e-03), 18194137 (p=9.30e-03),
739	6662	SOX9	320	11	0.003235	23900217 (p=2.60e-03), 27863438 (p=2.60e-03), 28356064 (p=3.30e-03), 22504420 (p=3.60e-03), 22385677 (p=5.10e-03), 28090537 (p=5.10e-03), 26467042 (p=6.20e-03), 27589569 (p=7.60e-03), 20634891 (p=8.20e-03), 24753544 (p=8.70e-03),
740	7056	THBD	268	10	0.003265	26888356 (p=2.70e-03), 26246110 (p=3.30e-03), 28049360 (p=3.40e-03), 20346360 (p=4.40e-03), 20453000 (p=4.50e-03), 15842356 (p=5.50e-03), 24324551 (p=7.80e-03), 24602049 (p=7.80e-03), 12871600 (p=8.30e-03), 23954867 (p=8.80e-03),
741	55743	CHFR	91	6	0.003368	19584075 (p=6.01e-04), 21551253 (p=8.02e-04), 23386692 (p=3.50e-03), 20082478 (p=6.60e-03), 19787237 (p=6.80e-03), 26542416 (p=9.60e-03),
742	4929	NR4A2	173	8	0.003422	20560679 (p=3.00e-03), 19549529 (p=3.40e-03), 25231870 (p=4.50e-03), 20421523 (p=4.60e-03), 12756136 (p=7.80e-03), 28716280 (p=8.10e-03), 18583979 (p=9.10e-03), 15197702 (p=9.60e-03),
743	2939	GSTA2	58	5	0.003422	20453000 (p=4.50e-03), 20437850 (p=5.50e-03), 19859803 (p=6.20e-03), 17290392 (p=7.40e-03), 19339270 (p=8.70e-03),
744	387082	SUMO4	58	5	0.003418	18330586 (p=2.80e-03), 19410319 (p=3.80e-03), 16735488 (p=4.60e-03), 21901353 (p=6.30e-03), 23042402 (p=8.70e-03),
745	10413	YAP1	554	15	0.003458	27325246 (p=3.02e-04), 23298488 (p=7.02e-04), 24779718 (p=1.80e-03), 25304677 (p=2.60e-03), 25628125 (p=3.60e-03), 28861609 (p=3.70e-03), 20226166 (p=3.80e-03), 23422184 (p=4.40e-03), 26263504 (p=4.50e-03), 24223879 (p=5.40e-03),
746	5789	PTPRD	92	6	0.003552	23069849 (p=6.02e-04), 25412184 (p=1.10e-03), 19240061 (p=3.50e-03), 25231870 (p=4.50e-03), 24324551 (p=7.80e-03), 27281273 (p=8.30e-03),
747	201163	FLCN	92	6	0.003548	20522427 (p=2.70e-03), 14627671 (p=3.30e-03), 25594584 (p=3.60e-03), 28039480 (p=4.40e-03), 22146830 (p=5.50e-03), 23414156 (p=9.30e-03),
748	6346	CCL1	59	5	0.003689	19423540 (p=3.60e-03), 20438785 (p=4.00e-03), 20406964 (p=4.50e-03), 26722451 (p=5.60e-03), 19865101 (p=8.60e-03),
749	6555	SLC10A2	59	5	0.003684	11535543 (p=3.60e-03), 18644122 (p=4.40e-03), 20346360 (p=4.40e-03), 20453000 (p=4.50e-03), 17960397 (p=7.80e-03),
750	10840	ALDH1L1	59	5	0.003679	19692168 (p=3.02e-04), 17548676 (p=3.80e-03), 20453000 (p=4.50e-03), 24324551 (p=7.80e-03), 20634891 (p=8.20e-03),
751	10961	ERP29	59	5	0.003674	24916695 (p=2.14e-04), 19770839 (p=4.50e-03), 23558074 (p=5.40e-03), 24780196 (p=6.80e-03), 26887611 (p=8.10e-03),
752	604	BCL6	326	11	0.003726	19692168 (p=3.02e-04), 29088292 (p=1.50e-03), 23335369 (p=1.80e-03), 20299965 (p=3.40e-03), 18636124 (p=4.40e-03), 20453000 (p=4.50e-03), 16094416 (p=4.50e-03), 19336552 (p=5.50e-03), 20160358 (p=7.80e-03), 19141860 (p=8.60e-03),
753	9635	CLCA2	32	4	0.003729	19423540 (p=3.60e-03), 20438785 (p=4.00e-03), 20406964 (p=4.50e-03), 18950845 (p=9.30e-03),
754	11178	LZTS1	32	4	0.003724	20083228 (p=2.12e-04), 20508983 (p=3.60e-03), 19339270 (p=8.70e-03), 21419475 (p=9.10e-03),
755	60529	ALX4	32	4	0.003719	16415175 (p=3.60e-03), 17293876 (p=6.40e-03), 20634891 (p=8.20e-03), 19336475 (p=9.30e-03),
756	80129	CCDC170	32	4	0.003714	25370037 (p=7.01e-04), 22504420 (p=3.60e-03), 21263130 (p=4.50e-03), 28687497 (p=5.50e-03),
757	3630	INS	815	19	0.003748	20119675 (p=2.03e-04), 19152242 (p=6.03e-04), 19948072 (p=1.00e-03), 16552513 (p=1.10e-03), 23936387 (p=1.20e-03), 18375961 (p=2.00e-03), 25987030 (p=3.00e-03), 12111440 (p=3.10e-03), 22468791 (p=3.30e-03), 19709092 (p=3.30e-03),
758	6416	MAP2K4	176	8	0.003766	15623633 (p=6.00e-04), 28423721 (p=8.02e-04), 20554746 (p=1.10e-03), 22335172 (p=1.40e-03), 22526163 (p=3.60e-03), 21702039 (p=3.60e-03), 19610067 (p=3.90e-03), 21518142 (p=4.40e-03),
759	331	XIAP	499	14	0.003787	21935275 (p=5.00e-04), 26507126 (p=7.01e-04), 20819778 (p=1.10e-03), 17947468 (p=1.20e-03), 18666224 (p=1.50e-03), 24446252 (p=1.80e-03), 18068526 (p=3.00e-03), 27048285 (p=3.60e-03), 18022123 (p=3.70e-03), 20381828 (p=3.80e-03),
760	7913	DEK	133	7	0.003856	23902796 (p=4.00e-04), 28423581 (p=2.20e-03), 16894028 (p=3.80e-03), 25515240 (p=4.60e-03), 19036808 (p=6.30e-03), 24608431 (p=7.80e-03), 25128083 (p=8.80e-03),
761	6513	SLC2A1	500	14	0.003851	21438910 (p=2.12e-04), 19692168 (p=3.02e-04), 24745019 (p=9.00e-04), 23674658 (p=1.10e-03), 19020718 (p=1.20e-03), 22843905 (p=1.80e-03), 25056472 (p=2.30e-03), 16681687 (p=3.00e-03), 21332301 (p=3.60e-03), 19822956 (p=3.80e-03),
762	117285	DEFB118	13	3	0.003923	19423540 (p=3.60e-03), 20438785 (p=4.00e-03), 20406964 (p=4.50e-03),
763	245932	DEFB119	13	3	0.003918	19423540 (p=3.60e-03), 20438785 (p=4.00e-03), 20406964 (p=4.50e-03),
764	730	C7	60	5	0.003913	27852032 (p=2.00e-03), 19423540 (p=3.60e-03), 20438785 (p=4.00e-03), 20406964 (p=4.50e-03), 18842294 (p=6.60e-03),
765	7079	TIMP4	60	5	0.003908	19700750 (p=6.01e-04), 24903383 (p=2.00e-03), 20587546 (p=7.80e-03), 18818748 (p=9.30e-03), 19019335 (p=9.30e-03),
766	23569	PADI4	134	7	0.004007	25138370 (p=1.70e-03), 21505073 (p=2.00e-03), 27182695 (p=2.70e-03), 20537173 (p=3.60e-03), 23164236 (p=4.40e-03), 24390342 (p=7.80e-03), 21698003 (p=8.40e-03),
767	55810	FOXJ2	33	4	0.004139	19423540 (p=3.60e-03), 20438785 (p=4.00e-03), 20406964 (p=4.50e-03), 25873280 (p=7.40e-03),
768	4599	MX1	179	8	0.004167	19692168 (p=3.02e-04), 23438650 (p=6.01e-04), 22507598 (p=1.20e-03), 19817957 (p=1.20e-03), 24733382 (p=2.50e-03), 25384438 (p=3.30e-03), 24085612 (p=5.10e-03), 10942113 (p=5.10e-03),
769	2946	GSTM2	61	5	0.004204	24399650 (p=1.20e-03), 18510611 (p=1.50e-03), 19856098 (p=3.60e-03), 19859803 (p=6.20e-03), 19696791 (p=9.60e-03),
770	8793	TNFRSF10D	61	5	0.004199	25003639 (p=5.01e-04), 20819778 (p=1.10e-03), 20568250 (p=3.60e-03), 17545522 (p=9.30e-03), 17522430 (p=9.30e-03),
771	101180976	IFNL4	61	5	0.004193	27125837 (p=9.00e-04), 28741298 (p=3.60e-03), 28394349 (p=4.40e-03), 26431156 (p=7.80e-03), 23420232 (p=9.30e-03),
772	7037	TFRC	332	11	0.004238	19692168 (p=3.02e-04), 22664934 (p=3.00e-03), 24890018 (p=3.80e-03), 26549031 (p=7.80e-03), 21297444 (p=7.80e-03), 26079381 (p=8.10e-03), 18445768 (p=8.10e-03), 22763969 (p=8.30e-03), 15941956 (p=8.90e-03), 21384276 (p=9.30e-03),
773	10135	NAMPT	446	13	0.004248	28178643 (p=2.30e-03), 26389889 (p=2.70e-03), 21906432 (p=3.90e-03), 27792999 (p=3.90e-03), 21712732 (p=4.40e-03), 28073026 (p=4.40e-03), 24363084 (p=4.50e-03), 23137677 (p=6.70e-03), 26298010 (p=7.10e-03), 21406189 (p=7.80e-03),
774	6423	SFRP2	96	6	0.004321	24947038 (p=3.02e-04), 24761891 (p=5.01e-04), 24386373 (p=1.70e-03), 26258809 (p=3.00e-03), 27221916 (p=3.60e-03), 25053594 (p=4.50e-03),
775	3350	HTR1A	334	11	0.004443	20403354 (p=1.40e-03), 23192369 (p=2.30e-03), 23216389 (p=3.00e-03), 19170664 (p=6.20e-03), 26926882 (p=7.70e-03), 15052272 (p=8.10e-03), 24462335 (p=9.20e-03), 19162119 (p=9.30e-03), 18163385 (p=9.30e-03), 17009264 (p=9.30e-03),
776	7703	PCGF2	62	5	0.004498	19585577 (p=5.01e-04), 20444850 (p=8.01e-04), 21162745 (p=3.30e-03), 19395284 (p=3.50e-03), 24964959 (p=3.60e-03),
777	6439	SFTPB	137	7	0.004525	26950992 (p=1.20e-03), 16570259 (p=1.20e-03), 13680361 (p=3.60e-03), 12107845 (p=6.00e-03), 27734990 (p=6.20e-03), 18263595 (p=7.20e-03), 15102713 (p=9.60e-03),
778	1485	CTAG1B	97	6	0.004549	24482145 (p=2.10e-04), 22936067 (p=6.80e-03), 21933959 (p=7.80e-03), 23599152 (p=7.80e-03), 20044626 (p=9.20e-03), 19795170 (p=9.60e-03),
779	27185	DISC1	230	9	0.004563	20691427 (p=2.20e-03), 17286247 (p=5.50e-03), 19944766 (p=7.80e-03), 25620115 (p=8.70e-03), 22815203 (p=8.80e-03), 21041608 (p=9.00e-03), 18583979 (p=9.10e-03), 26997180 (p=9.30e-03), 19414483 (p=9.50e-03),
780	6337	SCNN1A	182	8	0.004593	19263529 (p=3.50e-03), 19423540 (p=3.60e-03), 20438785 (p=4.00e-03), 20406964 (p=4.50e-03), 16463024 (p=5.00e-03), 20536507 (p=6.20e-03), 18818748 (p=9.30e-03), 19019335 (p=9.30e-03),
781	1244	ABCC2	283	10	0.004771	19692168 (p=3.02e-04), 23232902 (p=6.03e-04), 22112610 (p=3.20e-03), 25425682 (p=3.60e-03), 20193114 (p=3.80e-03), 20124171 (p=4.30e-03), 20453000 (p=4.50e-03), 27816260 (p=4.50e-03), 24325761 (p=8.40e-03), 19451719 (p=8.80e-03),
782	3133	HLA-E	283	10	0.004765	19696636 (p=3.10e-03), 17164714 (p=3.50e-03), 26307125 (p=3.80e-03), 19912639 (p=4.40e-03), 25543014 (p=8.10e-03), 25854574 (p=8.40e-03), 24716975 (p=8.40e-03), 23362868 (p=8.60e-03), 19571808 (p=8.70e-03), 18292941 (p=9.30e-03),
783	1032	CDKN2D	63	5	0.004809	24022213 (p=5.02e-04), 18507837 (p=1.20e-03), 25104850 (p=7.60e-03), 18174243 (p=8.70e-03), 18950845 (p=9.30e-03),
784	51750	RTEL1	63	5	0.004803	20368557 (p=3.60e-03), 20847058 (p=3.80e-03), 26581417 (p=4.40e-03), 22886559 (p=9.60e-03), 28953687 (p=9.60e-03),
785	84667	HES7	14	3	0.004817	19423540 (p=3.60e-03), 20438785 (p=4.00e-03), 20406964 (p=4.50e-03),
786	80332	ADAM33	139	7	0.004887	23640557 (p=1.70e-03), 17339047 (p=3.80e-03), 16024651 (p=4.50e-03), 22888638 (p=5.10e-03), 26553447 (p=8.20e-03), 25068505 (p=8.80e-03), 25730038 (p=8.80e-03),
787	30009	TBX21	184	8	0.004899	19950257 (p=1.10e-03), 27125523 (p=1.90e-03), 25759111 (p=3.80e-03), 25577251 (p=4.60e-03), 22416188 (p=5.40e-03), 20977921 (p=7.80e-03), 20634891 (p=8.20e-03), 25056814 (p=8.70e-03),
788	56998	CTNNBIP1	99	6	0.005019	26124325 (p=4.00e-04), 18433021 (p=6.02e-04), 18500270 (p=1.80e-03), 26096243 (p=4.60e-03), 20970365 (p=5.00e-03), 26047787 (p=8.40e-03),
789	6356	CCL11	185	8	0.005067	19263529 (p=3.50e-03), 19423540 (p=3.60e-03), 20438785 (p=4.00e-03), 18974840 (p=4.40e-03), 20406964 (p=4.50e-03), 20536507 (p=6.20e-03), 20041150 (p=7.90e-03), 19865101 (p=8.60e-03),
790	51311	TLR8	185	8	0.00506	21061265 (p=4.50e-03), 19505919 (p=6.00e-03), 26725554 (p=6.60e-03), 17301562 (p=7.80e-03), 18605904 (p=8.20e-03), 18818748 (p=9.30e-03), 19019335 (p=9.30e-03), 28888110 (p=9.60e-03),
791	98	ACYP2	35	4	0.005066	23535734 (p=6.80e-03), 28353602 (p=7.80e-03), 27894080 (p=7.80e-03), 28415712 (p=8.30e-03),
792	1041	CDSN	64	5	0.005119	15333584 (p=3.60e-03), 11454986 (p=5.00e-03), 12653732 (p=6.70e-03), 15654960 (p=8.30e-03), 10888604 (p=8.60e-03),
793	4842	NOS1	341	11	0.005171	20921115 (p=1.20e-03), 19423540 (p=3.60e-03), 26081147 (p=3.60e-03), 20438785 (p=4.00e-03), 20406964 (p=4.50e-03), 17328085 (p=4.50e-03), 16389274 (p=5.70e-03), 25490993 (p=8.60e-03), 21467233 (p=8.80e-03), 21041608 (p=9.00e-03),
794	4684	NCAM1	287	10	0.005243	20083228 (p=2.12e-04), 19222860 (p=6.02e-04), 21467162 (p=1.10e-03), 20664990 (p=3.60e-03), 17413444 (p=4.50e-03), 24324551 (p=7.80e-03), 24807109 (p=7.80e-03), 25445624 (p=7.80e-03), 25921109 (p=8.10e-03), 23303482 (p=8.10e-03),
795	4605	MYBL2	100	6	0.005252	19692168 (p=3.02e-04), 18026132 (p=8.02e-04), 19043454 (p=1.80e-03), 19821490 (p=2.40e-03), 24199710 (p=3.00e-03), 24141769 (p=8.70e-03),
796	6862	TBXT	65	5	0.00548	21220197 (p=1.10e-03), 24815864 (p=3.80e-03), 28621227 (p=4.50e-03), 22446946 (p=6.80e-03), 27663388 (p=8.70e-03),
797	22925	PLA2R1	65	5	0.005473	26673907 (p=3.60e-03), 24262501 (p=3.60e-03), 21323541 (p=4.50e-03), 24327152 (p=7.80e-03), 23364522 (p=8.80e-03),
798	3810	KIR2DS5	101	6	0.005523	19934297 (p=8.01e-04), 24571473 (p=3.60e-03), 21233146 (p=4.50e-03), 25724317 (p=8.10e-03), 20207982 (p=9.00e-03), 19500138 (p=9.50e-03),
799	1746	DLX2	36	4	0.005604	27336609 (p=7.02e-04), 27302463 (p=5.20e-03), 23674878 (p=6.60e-03), 20634891 (p=8.20e-03),
800	117289	TAGAP	36	4	0.005596	19240061 (p=3.50e-03), 24662972 (p=3.80e-03), 24390342 (p=7.80e-03), 28356229 (p=8.40e-03),
801	3455	IFNAR2	102	6	0.005804	19692168 (p=3.02e-04), 19817957 (p=1.20e-03), 19505916 (p=2.10e-03), 20453000 (p=4.50e-03), 19773451 (p=5.80e-03), 19714778 (p=8.30e-03),
802	22974	TPX2	102	6	0.005797	16489064 (p=2.00e-03), 23963785 (p=3.50e-03), 20508983 (p=3.60e-03), 25830658 (p=7.50e-03), 23357462 (p=9.00e-03), 23725757 (p=9.50e-03),
803	2188	FANCF	66	5	0.005835	28440438 (p=7.02e-04), 12724401 (p=3.60e-03), 26507869 (p=6.20e-03), 20496165 (p=9.10e-03), 18950845 (p=9.30e-03),
804	23650	TRIM29	66	5	0.005828	20083228 (p=2.12e-04), 27081037 (p=3.90e-03), 24078150 (p=8.80e-03), 21463657 (p=9.20e-03), 23020249 (p=9.50e-03),
805	861	RUNX1	587	15	0.005831	25486427 (p=1.10e-03), 26802049 (p=1.20e-03), 19322702 (p=1.40e-03), 24007691 (p=2.80e-03), 16914570 (p=3.50e-03), 22865593 (p=3.60e-03), 20346360 (p=4.40e-03), 21343560 (p=4.40e-03), 21822204 (p=6.30e-03), 24967588 (p=7.80e-03),
806	66035	SLC2A11	15	3	0.005826	19423540 (p=3.60e-03), 20438785 (p=4.00e-03), 20406964 (p=4.50e-03),
807	81623	DEFB126	15	3	0.005819	19423540 (p=3.60e-03), 20438785 (p=4.00e-03), 20406964 (p=4.50e-03),
808	10111	RAD50	240	9	0.006002	19064565 (p=7.02e-04), 18638378 (p=1.20e-03), 16474176 (p=3.40e-03), 18846228 (p=3.70e-03), 17932350 (p=4.50e-03), 24079363 (p=6.20e-03), 19131452 (p=8.80e-03), 20496165 (p=9.10e-03), 18950845 (p=9.30e-03),
809	3899	AFF3	37	4	0.006163	20219786 (p=1.40e-03), 19240061 (p=3.50e-03), 20498205 (p=3.80e-03), 24390342 (p=7.80e-03),
810	7940	LST1	37	4	0.006156	20663564 (p=3.60e-03), 20854863 (p=5.50e-03), 18818748 (p=9.30e-03), 19019335 (p=9.30e-03),
811	53632	PRKAG3	37	4	0.006148	23396962 (p=1.10e-03), 22664934 (p=3.00e-03), 28582508 (p=4.40e-03), 27866917 (p=8.60e-03),
812	7080	NKX2-1	242	9	0.006342	22460811 (p=5.02e-04), 26337230 (p=1.20e-03), 19176457 (p=2.70e-03), 19064983 (p=3.00e-03), 26356687 (p=3.30e-03), 20471712 (p=3.60e-03), 24457236 (p=3.80e-03), 26045746 (p=6.00e-03), 24452548 (p=7.20e-03),
813	2206	MS4A2	104	6	0.006349	18974840 (p=4.40e-03), 21061265 (p=4.50e-03), 24953255 (p=5.50e-03), 20536507 (p=6.20e-03), 19862939 (p=6.80e-03), 18269668 (p=9.10e-03),
814	4053	LTBP2	68	5	0.006619	19817957 (p=1.20e-03), 20587546 (p=7.80e-03), 24803312 (p=9.20e-03), 22587491 (p=9.30e-03), 18697872 (p=9.60e-03),
815	1050	CEBPA	411	12	0.006714	28640877 (p=8.01e-04), 27602952 (p=3.60e-03), 20306678 (p=3.60e-03), 26447433 (p=3.60e-03), 25987038 (p=4.50e-03), 21674360 (p=5.40e-03), 22362118 (p=6.40e-03), 14726504 (p=6.80e-03), 25920395 (p=7.20e-03), 15604894 (p=7.80e-03),
816	57509	MTUS1	38	4	0.006782	22664934 (p=3.00e-03), 17301065 (p=3.60e-03), 22153618 (p=3.60e-03), 19794912 (p=5.50e-03),
817	6198	RPS6KB1	354	11	0.00686	28192480 (p=2.11e-04), 15236312 (p=6.02e-04), 20819778 (p=1.10e-03), 25165983 (p=3.40e-03), 27900644 (p=7.80e-03), 25118997 (p=7.80e-03), 19936974 (p=8.70e-03), 24447434 (p=9.00e-03), 28138309 (p=9.20e-03), 27492635 (p=9.50e-03),
818	5618	PRLR	148	7	0.00687	20658264 (p=6.03e-04), 16434456 (p=3.00e-03), 21470416 (p=3.90e-03), 18636124 (p=4.40e-03), 18053149 (p=4.40e-03), 24249584 (p=6.80e-03), 26317306 (p=8.60e-03),
819	3643	INSR	598	15	0.006921	19692168 (p=3.02e-04), 23950881 (p=5.00e-04), 25102778 (p=8.01e-04), 21204696 (p=1.10e-03), 28436941 (p=1.20e-03), 23251408 (p=1.70e-03), 22278432 (p=2.70e-03), 25017244 (p=2.70e-03), 27435064 (p=4.50e-03), 26077721 (p=5.30e-03),
820	1755	DMBT1	106	6	0.006972	22211283 (p=2.00e-03), 22664934 (p=3.00e-03), 23107584 (p=3.60e-03), 17983803 (p=3.60e-03), 24223725 (p=3.80e-03), 27565730 (p=4.60e-03),
821	6398	SECTM1	16	3	0.006995	19423540 (p=3.60e-03), 20438785 (p=4.00e-03), 20406964 (p=4.50e-03),
822	26018	LRIG1	69	5	0.007017	26632716 (p=1.80e-03), 24879564 (p=4.50e-03), 24709893 (p=4.60e-03), 26387542 (p=6.00e-03), 24324551 (p=7.80e-03),
823	84159	ARID5B	69	5	0.007009	23996088 (p=3.30e-03), 24390342 (p=7.80e-03), 24564228 (p=7.80e-03), 25761407 (p=8.10e-03), 18612189 (p=8.40e-03),
824	9839	ZEB2	196	8	0.007137	26220160 (p=5.01e-04), 26214683 (p=1.50e-03), 23143680 (p=3.00e-03), 26654950 (p=4.50e-03), 19706487 (p=5.10e-03), 24005989 (p=8.00e-03), 20634891 (p=8.20e-03), 22892238 (p=8.60e-03),
825	1573	CYP2J2	107	6	0.007287	20140850 (p=3.80e-03), 19105833 (p=4.60e-03), 23684773 (p=6.30e-03), 17286575 (p=8.80e-03), 28272236 (p=9.30e-03), 25560582 (p=9.30e-03),
826	1644	DDC	107	6	0.007278	22571720 (p=1.04e-04), 20691427 (p=2.20e-03), 23064786 (p=3.70e-03), 23083099 (p=4.40e-03), 21083670 (p=4.40e-03), 19944766 (p=7.80e-03),
827	4257	MGST1	39	4	0.007406	23314968 (p=4.40e-03), 27486097 (p=6.20e-03), 24324551 (p=7.80e-03), 17483957 (p=8.40e-03),
828	463	ZFHX3	70	5	0.007447	27756245 (p=6.02e-04), 23144151 (p=3.00e-03), 24983873 (p=3.60e-03), 15671546 (p=5.40e-03), 29126922 (p=8.90e-03),
829	54984	PINX1	70	5	0.007438	27221889 (p=5.02e-04), 23912465 (p=6.00e-04), 24268029 (p=6.90e-03), 20056641 (p=7.20e-03), 20367640 (p=7.80e-03),
830	5155	PDGFB	302	10	0.007464	19584075 (p=6.01e-04), 25766258 (p=6.03e-04), 16596190 (p=1.20e-03), 26320430 (p=3.60e-03), 20717068 (p=4.50e-03), 16477226 (p=6.60e-03), 21819559 (p=7.80e-03), 21102276 (p=8.30e-03), 27147565 (p=8.80e-03), 27742707 (p=9.30e-03),
831	6778	STAT6	302	10	0.007455	21762972 (p=1.10e-03), 19423540 (p=3.60e-03), 17532201 (p=3.60e-03), 18846228 (p=3.70e-03), 20438785 (p=4.00e-03), 18636124 (p=4.40e-03), 20406964 (p=4.50e-03), 20394509 (p=4.50e-03), 22021169 (p=5.10e-03), 23815671 (p=6.40e-03),
832	2520	GAST	108	6	0.007596	26161647 (p=1.20e-03), 19731026 (p=3.00e-03), 22066020 (p=3.00e-03), 22366915 (p=4.40e-03), 21111741 (p=7.80e-03), 14719064 (p=8.10e-03),
833	6374	CXCL5	108	6	0.007587	22711685 (p=8.00e-04), 17479287 (p=8.00e-04), 23469080 (p=1.20e-03), 25689618 (p=1.20e-03), 24500664 (p=2.60e-03), 26287498 (p=3.60e-03),
834	4973	OLR1	249	9	0.007587	19929426 (p=8.00e-04), 20691427 (p=2.20e-03), 12807963 (p=3.60e-03), 16829343 (p=6.20e-03), 23134583 (p=7.80e-03), 23535804 (p=8.10e-03), 20023241 (p=8.30e-03), 21865331 (p=9.10e-03), 24743687 (p=9.60e-03),
835	735	C9	71	5	0.007889	26404905 (p=1.20e-03), 19423540 (p=3.60e-03), 20438785 (p=4.00e-03), 20406964 (p=4.50e-03), 18842294 (p=6.60e-03),
836	6391	SDHC	71	5	0.007879	23612575 (p=2.30e-03), 25081338 (p=2.80e-03), 26377099 (p=3.50e-03), 25694510 (p=5.00e-03), 17250422 (p=5.40e-03),
837	567	B2M	361	11	0.007872	25095655 (p=7.02e-04), 22065046 (p=2.60e-03), 22664934 (p=3.00e-03), 23580065 (p=3.80e-03), 22353804 (p=4.40e-03), 18022010 (p=7.50e-03), 18506145 (p=8.30e-03), 26732125 (p=8.40e-03), 24692843 (p=8.70e-03), 18393655 (p=9.30e-03),
838	602	BCL3	109	6	0.007921	19191868 (p=8.02e-04), 26122346 (p=2.60e-03), 23607276 (p=4.40e-03), 27779101 (p=6.00e-03), 20634891 (p=8.20e-03), 25374339 (p=9.30e-03),
839	3248	HPGD	109	6	0.007912	20042636 (p=1.10e-03), 24694755 (p=1.20e-03), 23717544 (p=3.60e-03), 22072156 (p=6.60e-03), 21047993 (p=8.10e-03), 18632593 (p=8.50e-03),
840	8658	TNKS	109	6	0.007902	19692168 (p=3.02e-04), 19766477 (p=7.01e-04), 20937264 (p=3.00e-03), 20508983 (p=3.60e-03), 20056641 (p=7.20e-03), 26617760 (p=8.10e-03),
841	3627	CXCL10	544	14	0.007974	19817957 (p=1.20e-03), 26910919 (p=3.00e-03), 27152707 (p=3.90e-03), 24715380 (p=4.60e-03), 21508508 (p=5.80e-03), 27173614 (p=6.00e-03), 25353097 (p=7.80e-03), 27935598 (p=7.80e-03), 16243485 (p=7.80e-03), 20041150 (p=7.90e-03),
842	6586	SLIT3	40	4	0.008027	20163849 (p=1.80e-03), 19240061 (p=3.50e-03), 25231870 (p=4.50e-03), 18628988 (p=7.60e-03),
843	23541	SEC14L2	40	4	0.008017	19692168 (p=3.02e-04), 17334589 (p=8.01e-04), 19190344 (p=8.60e-03), 23401652 (p=9.30e-03),
844	2305	FOXM1	363	11	0.00817	23167412 (p=6.01e-04), 20400365 (p=8.01e-04), 24714775 (p=3.60e-03), 26648534 (p=3.60e-03), 28482906 (p=4.50e-03), 28249813 (p=7.40e-03), 21431285 (p=8.70e-03), 24141769 (p=8.70e-03), 18254960 (p=9.30e-03), 23263830 (p=9.60e-03),
845	22917	ZP1	17	3	0.008202	19423540 (p=3.60e-03), 20438785 (p=4.00e-03), 20406964 (p=4.50e-03),
846	50514	DEC1	17	3	0.008192	20935061 (p=7.01e-04), 17943723 (p=3.40e-03), 19339270 (p=8.70e-03),
847	55137	FIGN	17	3	0.008182	28302752 (p=7.02e-04), 19240061 (p=3.50e-03), 28534241 (p=6.70e-03),
848	348938	NIPAL4	17	3	0.008173	19423540 (p=3.60e-03), 20438785 (p=4.00e-03), 20406964 (p=4.50e-03),
849	7850	IL1R2	110	6	0.008209	23453885 (p=1.20e-03), 20568250 (p=3.60e-03), 15653174 (p=4.40e-03), 26590821 (p=7.80e-03), 18818748 (p=9.30e-03), 19019335 (p=9.30e-03),
850	714	C1QC	72	5	0.008268	22664934 (p=3.00e-03), 19423540 (p=3.60e-03), 20438785 (p=4.00e-03), 20406964 (p=4.50e-03), 23607884 (p=4.50e-03),
851	3026	HABP2	72	5	0.008258	19105210 (p=1.00e-03), 25847894 (p=1.50e-03), 22850287 (p=6.00e-03), 25370187 (p=8.10e-03), 26691890 (p=9.30e-03),
852	6362	CCL18	111	6	0.008585	28574664 (p=1.10e-03), 19423540 (p=3.60e-03), 20438785 (p=4.00e-03), 20406964 (p=4.50e-03), 21324976 (p=8.20e-03), 19036375 (p=8.20e-03),
853	5027	P2RX7	366	11	0.008648	19692168 (p=3.02e-04), 27272229 (p=2.20e-03), 17488689 (p=4.40e-03), 24533115 (p=5.30e-03), 28243797 (p=6.00e-03), 27779103 (p=6.40e-03), 21041608 (p=9.00e-03), 18543274 (p=9.10e-03), 20196868 (p=9.10e-03), 28412208 (p=9.20e-03),
854	4171	MCM2	203	8	0.008681	16882345 (p=2.09e-04), 26712671 (p=8.02e-04), 23329420 (p=1.10e-03), 23347057 (p=1.10e-03), 25755789 (p=2.40e-03), 21237484 (p=2.70e-03), 20508983 (p=3.60e-03), 21543106 (p=9.30e-03),
855	434	ASIP	41	4	0.008701	25382380 (p=1.70e-03), 15998953 (p=1.90e-03), 18637131 (p=6.60e-03), 21221757 (p=7.60e-03),
856	731	C8A	41	4	0.008691	19423540 (p=3.60e-03), 20438785 (p=4.00e-03), 20406964 (p=4.50e-03), 18842294 (p=6.60e-03),
857	2650	GCNT1	41	4	0.008681	26390303 (p=2.06e-04), 26768364 (p=2.07e-04), 20017138 (p=2.00e-03), 15882971 (p=8.20e-03),
858	54805	CNNM2	41	4	0.00867	23453885 (p=1.20e-03), 22383894 (p=3.40e-03), 25053769 (p=4.50e-03), 24311551 (p=7.80e-03),
859	4689	NCF4	73	5	0.008722	19423540 (p=3.60e-03), 23982929 (p=3.90e-03), 20438785 (p=4.00e-03), 20406964 (p=4.50e-03), 22158027 (p=4.50e-03),
860	55165	CEP55	73	5	0.008712	20400365 (p=8.01e-04), 26615423 (p=2.40e-03), 22591637 (p=8.40e-03), 21163940 (p=8.70e-03), 25178936 (p=9.10e-03),
861	64083	GOLPH3	73	5	0.008701	24867097 (p=4.40e-03), 25760033 (p=4.50e-03), 22905766 (p=6.80e-03), 25104140 (p=8.90e-03), 24595000 (p=9.90e-03),
862	939	CD27	112	6	0.008899	20568250 (p=3.60e-03), 21237436 (p=3.70e-03), 12743427 (p=6.60e-03), 28108506 (p=6.70e-03), 22399187 (p=7.80e-03), 21952639 (p=8.10e-03),
863	2735	GLI1	311	10	0.009002	24856810 (p=3.01e-04), 21357786 (p=7.02e-04), 26715268 (p=8.00e-04), 22407314 (p=1.40e-03), 22797820 (p=1.90e-03), 24889938 (p=2.70e-03), 26107686 (p=2.80e-03), 19948058 (p=4.40e-03), 19706168 (p=9.20e-03), 25352360 (p=9.30e-03),
864	3875	KRT18	258	9	0.009443	22677743 (p=1.04e-04), 19447876 (p=6.01e-04), 15102669 (p=1.40e-03), 19755983 (p=3.80e-03), 19378390 (p=5.50e-03), 24237940 (p=6.30e-03), 20634891 (p=8.20e-03), 21548936 (p=8.40e-03), 23752877 (p=8.80e-03),
865	2953	GSTT2	42	4	0.009441	20437850 (p=5.50e-03), 19339270 (p=8.70e-03), 19019335 (p=9.30e-03), 19696791 (p=9.60e-03),
866	10327	AKR1A1	42	4	0.00943	19692168 (p=3.02e-04), 23580065 (p=3.80e-03), 20453000 (p=4.50e-03), 16543247 (p=9.60e-03),
867	4033	LRMP	18	3	0.00953	18299280 (p=3.40e-03), 20453000 (p=4.50e-03), 16410263 (p=6.30e-03),
868	563	AZGP1	114	6	0.009707	20683033 (p=1.20e-03), 22664934 (p=3.00e-03), 23580065 (p=3.80e-03), 25561225 (p=5.00e-03), 27711093 (p=8.10e-03), 18978557 (p=8.10e-03),
869	9582	APOBEC3B	114	6	0.009696	27552096 (p=8.02e-04), 26051357 (p=1.20e-03), 25538195 (p=1.80e-03), 23213177 (p=2.00e-03), 27155849 (p=5.70e-03), 27233495 (p=6.60e-03),
870	6932	TCF7	75	5	0.009754	20844743 (p=3.30e-03), 19263529 (p=3.50e-03), 18974840 (p=4.40e-03), 25231870 (p=4.50e-03), 20536507 (p=6.20e-03),
871	8836	GGH	75	5	0.009743	19692168 (p=3.02e-04), 20453000 (p=4.50e-03), 20037791 (p=7.80e-03), 19093297 (p=9.30e-03), 17009228 (p=9.30e-03),
872	7173	TPO	159	7	0.009895	25250329 (p=1.20e-03), 22664934 (p=3.00e-03), 18657294 (p=3.00e-03), 18203013 (p=4.30e-03), 24586183 (p=4.50e-03), 28502155 (p=8.00e-03), 25611592 (p=8.40e-03),
