# Supplementary material for: Oral lichen planus interactome reveals CXCR4 and CXCL12 as candidate therapeutic targets
Source: Sci Rep. 2020 Mar 25;10:5454. doi: 10.1038/s41598-020-62258-7 (PMC7096434; doi:10.1038/s41598-020-62258-7)
Supplement: Supplementary file 3 — upplementary Dataset 2. [file 41598_2020_62258_MOESM3_ESM.xlsx]

## Sheet: Molecular function
I	Panther GO-Slim Molecular Function	# genes	Percent of gene hit against total # genes	Percent of gene hit against total # Function hits
1	translation regulator activity (GO:0045182)	1	0.001	0.001
2	binding (GO:0005488)	310	0.34	0.401					Binding	0.401
3	receptor activity (GO:0004872)	78	0.086	0.101					Catalytic activity	0.347
4	structural molecule activity (GO:0005198)	8	0.009	0.01					Others	0.252
5	signal transducer activity (GO:0004871)	64	0.07	0.083					Protein binding	0.574
6	catalytic activity (GO:0003824)	268	0.294	0.347					Nucleic acid binding	0.277
7	antioxidant activity (GO:0016209)	14	0.015	0.018					Others	0.147
8	transporter activity (GO:0005215)	30	0.033	0.039					Receptor binding	0.787
			0.848	1					Cytoskeletal protein binding	0.13
II	binding								Others	0.083
1	carbohydrate binding (GO:0030246)	1	0.003	0.003					Cytokine activity	0.528
2	chromatin binding (GO:0003682)	7	0.023	0.021					Cytokine receptor binding	0.226
3	nucleic acid binding (GO:0003676)	91	0.294	0.277					Others	0.245
4	nucleotide binding (GO:0000166)	11	0.035	0.033					Cytokine receptor binding	0.571
5	antigen binding (GO:0003823)	5	0.016	0.015					Chemokine activity	0.429
6	lipid binding (GO:0008289)	11	0.035	0.033					Transforming growth factor beta receptor binding	1
7	protein binding (GO:0005515)	189	0.61	0.574
8	calcium-dependent phospholipid binding (GO:0005544)	2	0.006	0.006
9	calcium ion binding (GO:0005509)	12	0.039	0.036
III	protein binding
1	receptor binding (GO:0005102)	85	0.45	0.787
2	cytoskeletal protein binding (GO:0008092)	14	0.074	0.13
3	protein binding transcription factor activity (GO:0000988)	5	0.026	0.046
4	calmodulin binding (GO:0005516)	4	0.021	0.037
IV	receptor binding
1	hormone activity (GO:0005179)	5	0.059	0.094
2	growth factor activity (GO:0008083)	5	0.059	0.094
3	cytokine receptor binding (GO:0005126)	12	0.141	0.226
4	cytokine activity (GO:0005125)	28	0.329	0.528
5	transforming growth factor beta receptor binding (GO:0005160)	3	0.035	0.057
V	cytokine activity
1	chemokine activity (GO:0008009)	9	0.321	0.429
2	cytokine receptor binding (GO:0005126)	12	0.429	0.571
VI	cytokine receptor binding
1	transforming growth factor beta receptor binding (GO:0005160)	3	0.25	1	GDF15
					TGFB1
					TGFB3

## Sheet: Biological process
I	Panther GO-Slim Biological Process	# genes	Percent of gene hit against total # genes	Percent of gene hit against total # Function hits
1	cellular component organization or biogenesis (GO:0071840)	66	0.072	0.04
2	cellular process (GO:0009987)	401	0.44	0.244				Cellular process	0.244
3	localization (GO:0051179)	71	0.078	0.043				Metabolic process	0.19
4	reproduction (GO:0000003)	18	0.02	0.011				Others	0.566
5	biological regulation (GO:0065007)	197	0.216	0.12				Cell communication	0.595
6	response to stimulus (GO:0050896)	240	0.263	0.146				Cell cycle	0.144
7	developmental process (GO:0032502)	127	0.139	0.077				Others	0.262
8	multicellular organismal process (GO:0032501)	83	0.091	0.051				Signal transduction	0.843
9	locomotion (GO:0040011)	34	0.037	0.021				Cell-cell signaling	0.157
10	biological adhesion (GO:0022610)	25	0.027	0.015				Intracellular signal transduction	0.569
11	metabolic process (GO:0008152)	312	0.342	0.19				Cell surface receptor signaling pathway	0.431
12	immune system process (GO:0002376)	68	0.075	0.041				MAPK cascade	0.594
13	cell killing (GO:0001906)	1	0.001	0.001				Calcium-mediated signaling	0.203
								JNK cascade	1
II	cellular process
1	cellular component movement (GO:0006928)	35	0.087	0.133
2	cell growth (GO:0016049)	4	0.01	0.015
3	cytokinesis (GO:0000910)	8	0.02	0.03
4	cell cycle (GO:0007049)	38	0.095	0.144
5	chromosome segregation (GO:0007059)	7	0.017	0.027
6	cell proliferation (GO:0008283)	15	0.037	0.057
7	cell communication (GO:0007154)	157	0.392	0.595
III	cell communication
1	cell-cell signaling (GO:0007267)	28	0.178	0.157
2	signal transduction (GO:0007165)	150	0.955	0.843
IV	signal transduction
1	intracellular signal transduction (GO:0035556)	91	0.607	0.569
2	cell surface receptor signaling pathway (GO:0007166)	69	0.46	0.431
V	intracellular signal transduction
1	calcium-mediated signaling (GO:0019722)	13	0.143	0.203
2	nitric oxide mediated signal transduction (GO:0007263)	3	0.033	0.047
3	MAPK cascade (GO:0000165)	38	0.418	0.594
4	I-kappaB kinase/NF-kappaB cascade (GO:0007249)	4	0.044	0.063
5	JAK-STAT cascade (GO:0007259)	6	0.066	0.094
VI	MAPK cascade
1	JNK cascade (GO:0007254)	2	0.053	1	MAP2K4
					KALRN

## Sheet: Cellular component
I	Panther GO-Slim Cellular Component	# genes	Percent of gene hit against total # genes	Percent of gene hit against total # Function hits
1	synapse (GO:0045202)	1	0.001	0.001
2	cell junction (GO:0030054)	11	0.012	0.016		Cell part	0.318
3	membrane (GO:0016020)	110	0.121	0.159		Organelle	0.207
4	macromolecular complex (GO:0032991)	100	0.11	0.145		Others	0.476
5	extracellular matrix (GO:0031012)	24	0.026	0.035		Intracellular	0.638
6	cell part (GO:0044464)	220	0.241	0.318		Plasma membrane	0.291
7	organelle (GO:0043226)	143	0.157	0.207		Others	0.07
8	extracellular region (GO:0005576)	83	0.091	0.12		Cytoplasm	1
						Cytosol	0.962
II	cell part					Lipid particle	0.038
1	basal part of cell (GO:0045178)	4	0.018	0.012
2	nuclear outer membrane-endoplasmic reticulum membrane network (GO:0042175)	1	0.005	0.003
3	apical part of cell (GO:0045177)	1	0.005	0.003
4	external encapsulating structure (GO:0030312)	2	0.009	0.006
5	cell projection (GO:0042995)	15	0.068	0.046
6	plasma membrane (GO:0005886)	95	0.432	0.291
7	intracellular (GO:0005622)	208	0.945	0.638
III	intracellular
1	cytoplasm (GO:0005737)	127	0.611	1
IV	cytoplasm
1	lipid particle (GO:0005811)	1	0.008	0.038
2	cytosol (GO:0005829)	25	0.197	0.962	TP73
					GUCY2C
V	cytosol				SOCS3
	No hit for lower level categories				HSPA1B
					AKR1A1
					RRM2
					GOLPH3
					AKR1C3
					NOS3
					AR
					MTRR
					PDCD4
					MTHFD1
					SOCS1
					NOS2
					PIK3CA
					HSPA1L
					TP53
					NOS1
					IRS2
					IRS1
					MTHFR
					MTR
					MTHFD2
					TP63

## Sheet: PANTHER Pathway
I	Panther Pathway	# genes	Percent of gene hit against total # genes	Percent of gene hit against total # Function hits
1	Toll pathway-drosophila (P06217)	1	0.001	0.001						Inflammation mediated by chemokine and cytokine signaling pathway	0.069
2	SCW signaling pathway (P06216)	1	0.001	0.001						Gonadotropin-releasing hormone receptor pathway	0.048
3	MYO signaling pathway (P06215)	1	0.001	0.001						Others	0.877
4	GBB signaling pathway (P06214)	1	0.001	0.001						Chemokine receptor	0.212
5	DPP signaling pathway (P06213)	2	0.002	0.003						Chemokine	0.192
6	DPP-SCW signaling pathway (P06212)	1	0.001	0.001
7	BMP/activin signaling pathway-drosophila (P06211)	2	0.002	0.003
8	Activin beta signaling pathway (P06210)	2	0.002	0.003
9	Axon guidance mediated by netrin (P00009)	3	0.003	0.004
10	Axon guidance mediated by Slit/Robo (P00008)	5	0.005	0.007
11	Axon guidance mediated by semaphorins (P00007)	1	0.001	0.001
12	Apoptosis signaling pathway (P00006)	27	0.03	0.037
13	Gonadotropin-releasing hormone receptor pathway (P06664)	35	0.038	0.048
14	Angiogenesis (P00005)	29	0.032	0.04
15	Alzheimer disease-presenilin pathway (P00004)	17	0.019	0.023
16	Alzheimer disease-amyloid secretase pathway (P00003)	1	0.001	0.001
17	Alpha adrenergic receptor signaling pathway (P00002)	1	0.001	0.001
18	Adrenaline and noradrenaline biosynthesis (P00001)	4	0.004	0.005
19	Methionine biosynthesis (P02753)	1	0.001	0.001
20	CCKR signaling map (P06959)	34	0.037	0.046
21	Ubiquitin proteasome pathway (P00060)	1	0.001	0.001
22	ALP23B signaling pathway (P06209)	1	0.001	0.001
23	p53 pathway (P00059)	28	0.031	0.038
24	Wnt signaling pathway (P00057)	26	0.029	0.035
25	VEGF signaling pathway (P00056)	10	0.011	0.014
26	Transcription regulation by bZIP transcription factor (P00055)	1	0.001	0.001
27	Toll receptor signaling pathway (P00054)	18	0.02	0.025
28	Formyltetrahydroformate biosynthesis (P02743)	5	0.005	0.007
29	Tetrahydrofolate biosynthesis (P02742)	3	0.003	0.004
30	T cell activation (P00053)	15	0.016	0.02
31	TGF-beta signaling pathway (P00052)	9	0.01	0.012
32	TCA cycle (P00051)	1	0.001	0.001
33	De novo pyrimidine ribonucleotides biosythesis (P02740)	1	0.001	0.001
34	Plasminogen activating cascade (P00050)	10	0.011	0.014
35	De novo pyrimidine deoxyribonucleotide biosynthesis (P02739)	4	0.004	0.005
36	Parkinson disease (P00049)	6	0.007	0.008
37	De novo purine biosynthesis (P02738)	3	0.003	0.004
38	PI3 kinase pathway (P00048)	16	0.018	0.022
39	Cysteine biosynthesis (P02737)	1	0.001	0.001
40	PDGF signaling pathway (P00047)	16	0.018	0.022
41	Oxidative stress response (P00046)	3	0.003	0.004
42	Notch signaling pathway (P00045)	3	0.003	0.004
43	Nicotinic acetylcholine receptor signaling pathway (P00044)	3	0.003	0.004
44	Muscarinic acetylcholine receptor 2 and 4 signaling pathway (P00043)	1	0.001	0.001
45	Muscarinic acetylcholine receptor 1 and 3 signaling pathway (P00042)	2	0.002	0.003
46	Metabotropic glutamate receptor group II pathway (P00040)	2	0.002	0.003
47	GABA-B receptor II signaling (P05731)	1	0.001	0.001
48	Endogenous cannabinoid signaling (P05730)	1	0.001	0.001
49	Metabotropic glutamate receptor group III pathway (P00039)	1	0.001	0.001
50	Androgen/estrogene/progesterone biosynthesis (P02727)	3	0.003	0.004
51	JAK/STAT signaling pathway (P00038)	6	0.007	0.008
52	Interleukin signaling pathway (P00036)	31	0.034	0.042
53	Interferon-gamma signaling pathway (P00035)	5	0.005	0.007
54	Integrin signalling pathway (P00034)	13	0.014	0.018
55	Insulin/IGF pathway-protein kinase B signaling cascade (P00033)	13	0.014	0.018
56	Insulin/IGF pathway-mitogen activated protein kinase kinase/MAP kinase cascade (P00032)	10	0.011	0.014
57	p53 pathway feedback loops 2 (P04398)	18	0.02	0.025
58	Inflammation mediated by chemokine and cytokine signaling pathway (P00031)	51	0.056	0.069
59	p53 pathway by glucose deprivation (P04397)	7	0.008	0.01
60	Hypoxia response via HIF activation (P00030)	6	0.007	0.008
61	Vitamin D metabolism and pathway (P04396)	4	0.004	0.005
62	Triacylglycerol metabolism (P02782)	1	0.001	0.001
63	Thyrotropin-releasing hormone receptor signaling pathway (P04394)	2	0.002	0.003
64	Ras Pathway (P04393)	10	0.011	0.014
65	P53 pathway feedback loops 1 (P04392)	5	0.005	0.007
66	Oxytocin receptor mediated signaling pathway (P04391)	2	0.002	0.003
67	2-arachidonoylglycerol biosynthesis (P05726)	1	0.001	0.001
68	Huntington disease (P00029)	14	0.015	0.019
69	Heterotrimeric G-protein signaling pathway-Gq alpha and Go alpha mediated pathway (P00027)	5	0.005	0.007
70	p38 MAPK pathway (P05918)	2	0.002	0.003
71	Heterotrimeric G-protein signaling pathway-Gi alpha and Gs alpha mediated pathway (P00026)	9	0.01	0.012
72	Opioid proopiomelanocortin pathway (P05917)	1	0.001	0.001
73	Hedgehog signaling pathway (P00025)	2	0.002	0.003
74	Opioid prodynorphin pathway (P05916)	1	0.001	0.001
75	Opioid proenkephalin pathway (P05915)	1	0.001	0.001
76	Serine glycine biosynthesis (P02776)	1	0.001	0.001
77	Nicotine pharmacodynamics pathway (P06587)	5	0.005	0.007
78	Nicotine degradation (P05914)	2	0.002	0.003
79	Enkephalin release (P05913)	2	0.002	0.003
80	FGF signaling pathway (P00021)	11	0.012	0.015
81	Dopamine receptor mediated signaling pathway (P05912)	7	0.008	0.01
82	FAS signaling pathway (P00020)	10	0.011	0.014
83	S-adenosylmethionine biosynthesis (P02773)	1	0.001	0.001
84	Angiotensin II-stimulated signaling through G proteins and beta-arrestin (P05911)	3	0.003	0.004
85	Histamine H2 receptor mediated signaling pathway (P04386)	2	0.002	0.003
86	Histamine H1 receptor mediated signaling pathway (P04385)	2	0.002	0.003
87	Pyrimidine Metabolism (P02771)	1	0.001	0.001
88	Cortocotropin releasing factor receptor signaling pathway (P04380)	3	0.003	0.004
89	Endothelin signaling pathway (P00019)	8	0.009	0.011
90	EGF receptor signaling pathway (P00018)	19	0.021	0.026
91	DNA replication (P00017)	4	0.004	0.005
92	Cytoskeletal regulation by Rho GTPase (P00016)	3	0.003	0.004
93	Circadian clock system (P00015)	2	0.002	0.003
94	Cell cycle (P00013)	4	0.004	0.005
95	Cadherin signaling pathway (P00012)	13	0.014	0.018
96	Beta3 adrenergic receptor signaling pathway (P04379)	3	0.003	0.004
97	Blood coagulation (P00011)	15	0.016	0.02
98	Beta2 adrenergic receptor signaling pathway (P04378)	3	0.003	0.004
99	B cell activation (P00010)	8	0.009	0.011
100	Beta1 adrenergic receptor signaling pathway (P04377)	2	0.002	0.003
101	5HT4 type receptor mediated signaling pathway (P04376)	3	0.003	0.004
102	5HT3 type receptor mediated signaling pathway (P04375)	1	0.001	0.001
103	5HT2 type receptor mediated signaling pathway (P04374)	4	0.004	0.005
104	5HT1 type receptor mediated signaling pathway (P04373)	3	0.003	0.004
105	5-Hydroxytryptamine degredation (P04372)	3	0.003	0.004
106	5-Hydroxytryptamine biosynthesis (P04371)	2	0.002	0.003
II	Inflammation mediated by chemokine and cytokine signaling pathway
1	RAF proto-oncogene serine/threonine-protein kinase (P00843)	1	0.02	0.019
2	Phospholipase C (P00874)	1	0.02	0.019
3	Interleukin 2 (P00870)	3	0.059	0.058
4	Nuclear factor kappa-B (P00859)	4	0.078	0.077
5	protein kinase B (P00827)	1	0.02	0.019
6	Inhibitor of kappa light chain gene enhancer in B cells (P00857)	1	0.02	0.019
7	Chemokine (P00856)	10	0.196	0.192		CXCL8
8	Chemokine receptor (P00854)	11	0.216	0.212	CX3CR1	CCL11
9	Rat Sarcoma GTP-binding protein (P00869)	2	0.039	0.038	CCR6	CCL2
10	P21-activated kinase (P00837)	1	0.02	0.019	CXCR1	CXCL10
11	Phosphatidylinositol 3-kinase (P00868)	1	0.02	0.019	CCR7	CCL18
12	G protein, beta and gamma subunit (P00836)	1	0.02	0.019	CCR3	CCL5
13	Cytokine receptor (P00866)	3	0.059	0.058	CXCR2	CCL21
14	Signal transducers and activaotrs of transcription (P00832)	2	0.039	0.038	CXCR4	CCL8
15	ExtraCellular matrix protein (P00863)	2	0.039	0.038	CCR6	CCL22
16	Lipoxygenase (P00830)	3	0.059	0.058	CCR1	CCL20
17	Phosphatase and tensin homologue (P00849)	1	0.02	0.019	CCR5
18	Interferon gamma (P00878)	1	0.02	0.019	CCR2
19	Janus kinase (P00846)	1	0.02	0.019
20	Cyclooxygenase (P00845)	2	0.039	0.038
III	Chemokine receptor
	No hit for lower level categories.

## Sheet: Resume
			Molecular Function				Biological process
		Binding	0.401	1X		Cellular process	0.244	1X
		Catalytic activity	0.347	1X		Metabolic process	0.19	1X
		Protein binding	0.574	2X		Cell communication	0.595	2X
		Nucleic acid binding	0.277	2X		Cell cycle	0.144	2X
		Receptor binding	0.787	3X		Signal transduction	0.843	3X
		Cytoskeletal protein binding	0.13	3X		Cell-cell signaling	0.157	3X
		Cytokine activity	0.528	4X		Intracellular signal transduction	0.569	4X
		Cytokine receptor binding	0.226	4X		Cell surface receptor signaling pathway	0.431	4X
		Cytokine receptor binding	0.571	5X		MAPK cascade	0.594	5X
		Chemokine activity	0.429	5X		Calcium-mediated signaling	0.203	5X
		Transforming growth factor beta receptor binding	1	6X		JNK cascade	1	6X
			Cellular component				Pathway
		Cell part	0.318	1X		Inflammation mediated by chemokine and cytokine signaling pathway	0.069	1X
		Organelle	0.207	1X		Gonadotropin-releasing hormone receptor pathway	0.048	1X
		Intracellular	0.638	2X		Chemokine receptor	0.212	2X
		Plasma membrane	0.291	2X		Chemokine	0.192	2X
		Cytoplasm	1	3X
		Cytosol	0.962	4X
		Lipid particle	0.038	4X
