# Supplementary material for: Oral lichen planus interactome reveals CXCR4 and CXCL12 as candidate therapeutic targets
Source: Sci Rep. 2020 Mar 25;10:5454. doi: 10.1038/s41598-020-62258-7 (PMC7096434; doi:10.1038/s41598-020-62258-7)
Supplement: Supplementary file 4 — upplementary Dataset 3. [file 41598_2020_62258_MOESM4_ESM.xlsx]

## Sheet: CHAT Network Interactome db
SUID	Adjusted P-Value	Alternative IDs	Context Attribute	Contextual Neighbours	Contextually Important	Display Name	name	NCBI Taxonomy	P-Value	shared name	Supplied ID	Total Neighbours in DB
14438	581237	uniprotkb:Q99500_S1PR3(shortlabel)		13	false	Q99500_S1PR3	uniprotkb:Q99500	taxid:9606	16401	uniprotkb:Q99500		176
14439	0.6964201078579276	uniprotkb:P61769_B2M(shortlabel)		1	false	P61769_B2M	uniprotkb:P61769	taxid:9606	0.6148805487680442	uniprotkb:P61769		151
14440	1.33709e+07	uniprotkb:P0DJI8_SAA1(shortlabel)		15	false	P0DJI8_SAA1	uniprotkb:P0DJI8	taxid:9606	184250	uniprotkb:P0DJI8		317
14441	0.3884372084696713	uniprotkb:P55085_F2RL1(shortlabel)		2	false	P55085_F2RL1	uniprotkb:P55085	taxid:9606	0.1576051448719049	uniprotkb:P55085		114
14442	0.6964201078579276	-		1	false		uniprotkb:P01699	taxid:9606	0.6197805744572945	uniprotkb:P01699		153
14443	1.08297e+07	uniprotkb:P01213_PDYN(shortlabel)		13	false	P01213_PDYN	uniprotkb:P01213	taxid:9606	1.45087e+06	uniprotkb:P01213		209
14444	0.6243034553281115	uniprotkb:O94844_RHOBTB1(shortlabel)		1	false	O94844_RHOBTB1	uniprotkb:O94844	taxid:9606	0.48032533787923604	uniprotkb:O94844		104
14445	581237	uniprotkb:P47211_GALR1(shortlabel)		13	false	P47211_GALR1	uniprotkb:P47211	taxid:9606	16401	uniprotkb:P47211		176
14446	0.462786130885055	uniprotkb:Q7Z6I6_ARHGAP30(shortlabel)		1	false	Q7Z6I6_ARHGAP30	uniprotkb:Q7Z6I6	taxid:9606	0.3135431393938937	uniprotkb:Q7Z6I6		60
14447	1.04187e+07	uniprotkb:P01210_PENK(shortlabel)		13	false	P01210_PENK	uniprotkb:P01210	taxid:9606	1.20942e+06	uniprotkb:P01210		206
14448	0.6026218006789105	uniprotkb:O00762_UBE2C(shortlabel)		1	false	O00762_UBE2C	uniprotkb:O00762	taxid:9606	0.4497862550440811	uniprotkb:O00762		95
14449	5.47361e+11	uniprotkb:Q02153_GUCY1B3(shortlabel)		3	false	Q02153_GUCY1B3	uniprotkb:Q02153	taxid:9606	1.17329e+12	uniprotkb:Q02153		16
14450	0.6132018384844119	uniprotkb:P51965_UBE2E1(shortlabel)		1	false	P51965_UBE2E1	uniprotkb:P51965	taxid:9606	0.4635688539738616	uniprotkb:P51965		99
14451	581237	uniprotkb:Q9UBY5_LPAR3(shortlabel)		15	false	Q9UBY5_LPAR3	uniprotkb:Q9UBY5	taxid:9606	141538	uniprotkb:Q9UBY5		265
14452	0.023983068877587395	uniprotkb:Q16570_DARC(shortlabel)		1	false	Q16570_DARC	uniprotkb:Q16570	taxid:9606	0.006219532694570511	uniprotkb:Q16570		1
14453	1.04187e+07	uniprotkb:P35462_DRD3(shortlabel)		13	false	P35462_DRD3	uniprotkb:P35462	taxid:9606	1.20942e+06	uniprotkb:P35462		206
14454	0.44580090302466524	uniprotkb:P14784_IL2RB(shortlabel)		1	false	P14784_IL2RB	uniprotkb:P14784	taxid:9606	0.21165776476754936	uniprotkb:P14784		38
14455	0.462786130885055	uniprotkb:Q96ST3_SIN3A(shortlabel)		1	false	Q96ST3_SIN3A	uniprotkb:Q96ST3	taxid:9606	0.3135431393938937	uniprotkb:Q96ST3		60
14456	1.3405e+07	uniprotkb:Q99731_CCL19(shortlabel)		12	false	Q99731_CCL19	uniprotkb:Q99731	taxid:9606	2.20637e+06	uniprotkb:Q99731		209
14457	0.23841365477917043	uniprotkb:P11274_BCR(shortlabel)		2	false	P11274_BCR	uniprotkb:P11274	taxid:9606	0.07871072813283617	uniprotkb:P11274		75
14458	0.6110063659178085	uniprotkb:Q14155_ARHGEF7(shortlabel)		1	false	Q14155_ARHGEF7	uniprotkb:Q14155	taxid:9606	0.46015503347111514	uniprotkb:Q14155		98
14459	1.19782e+08	uniprotkb:P02778_CXCL10(shortlabel)	3.0	12	true	P02778_CXCL10	uniprotkb:P02778	taxid:9606	1.86837e+07	uniprotkb:P02778	P02778	206
14460	1.04187e+07	uniprotkb:P02776_PF4(shortlabel)		13	false	P02776_PF4	uniprotkb:P02776	taxid:9606	1.20942e+06	uniprotkb:P02776		206
14461	1.04187e+07	uniprotkb:P02775_PPBP(shortlabel)		13	false	P02775_PPBP	uniprotkb:P02775	taxid:9606	1.00519e+06	uniprotkb:P02775		203
14462	0.44580090302466524	uniprotkb:Q8TCW9_PROKR1(shortlabel)		2	false	Q8TCW9_PROKR1	uniprotkb:Q8TCW9	taxid:9606	0.23914048439889923	uniprotkb:Q8TCW9		150
14463	0.3884372084696713	uniprotkb:P43088_PTGFR(shortlabel)		2	false	P43088_PTGFR	uniprotkb:P43088	taxid:9606	0.1576051448719049	uniprotkb:P43088		114
14464	1.0	uniprotkb:P35228_NOS2(shortlabel)	3.0	0	true	P35228_NOS2	uniprotkb:P35228	taxid:9606	1.0	uniprotkb:P35228	P35228	4
14465	1.04187e+07	uniprotkb:Q99527_GPER(shortlabel)		13	false	Q99527_GPER	uniprotkb:Q99527	taxid:9606	1.3659e+06	uniprotkb:Q99527		208
14466	0.462786130885055	uniprotkb:P15882_CHN1(shortlabel)		1	false	P15882_CHN1	uniprotkb:P15882	taxid:9606	0.3135431393938937	uniprotkb:P15882		60
14467	0.462786130885055	uniprotkb:P25205_MCM3(shortlabel)		1	false	P25205_MCM3	uniprotkb:P25205	taxid:9606	0.28260084078459463	uniprotkb:P25205		53
14468	0.4317687391314387	uniprotkb:Q16543_CDC37(shortlabel)		1	false	Q16543_CDC37	uniprotkb:Q16543	taxid:9606	0.1916150166257982	uniprotkb:Q16543		34
14469	1.04187e+07	uniprotkb:Q9Y5Q6_INSL5(shortlabel)		13	false	Q9Y5Q6_INSL5	uniprotkb:Q9Y5Q6	taxid:9606	1.3659e+06	uniprotkb:Q9Y5Q6		208
14470	0.5879116213454246	uniprotkb:O94827_PLEKHG5(shortlabel)		1	false	O94827_PLEKHG5	uniprotkb:O94827	taxid:9606	0.432072847074915	uniprotkb:O94827		90
14471	0.32652061686886563	uniprotkb:Q9Y624_F11R(shortlabel)		1	false	Q9Y624_F11R	uniprotkb:Q9Y624	taxid:9606	0.1174849300887019	uniprotkb:Q9Y624		20
14472	0.3884372084696713	uniprotkb:Q9BTU6_PI4K2A(shortlabel)		1	false	Q9BTU6_PI4K2A	uniprotkb:Q9BTU6	taxid:9606	0.15003126098034253	uniprotkb:Q9BTU6		26
14473	0.462786130885055	uniprotkb:Q07864_POLE(shortlabel)		1	false	Q07864_POLE	uniprotkb:Q07864	taxid:9606	0.30920367179737457	uniprotkb:Q07864		59
14474	0.462786130885055	uniprotkb:Q9Y3M8_STARD13(shortlabel)		1	false	Q9Y3M8_STARD13	uniprotkb:Q9Y3M8	taxid:9606	0.3135431393938937	uniprotkb:Q9Y3M8		60
14475	0.2058389846809065	uniprotkb:Q9UBW7_ZMYM2(shortlabel)		1	false	Q9UBW7_ZMYM2	uniprotkb:Q9UBW7	taxid:9606	0.06638061037078037	uniprotkb:Q9UBW7		11
14476	0.44580090302466524	uniprotkb:Q99755_PIP5K1A(shortlabel)		1	false	Q99755_PIP5K1A	uniprotkb:Q99755	taxid:9606	0.23603215760330712	uniprotkb:Q99755		43
14477	0.6026218006789105	uniprotkb:Q13042_CDC16(shortlabel)		1	false	Q13042_CDC16	uniprotkb:Q13042	taxid:9606	0.45326386156327625	uniprotkb:Q13042		96
14478	0.462786130885055	uniprotkb:P49642_PRIM1(shortlabel)		1	false	P49642_PRIM1	uniprotkb:P49642	taxid:9606	0.2689282470599458	uniprotkb:P49642		50
14479	0.5879116213454246	uniprotkb:Q7Z6J4_FGD2(shortlabel)		1	false	Q7Z6J4_FGD2	uniprotkb:Q7Z6J4	taxid:9606	0.432072847074915	uniprotkb:Q7Z6J4		90
14480	0.462786130885055	uniprotkb:P49643_PRIM2(shortlabel)		1	false	P49643_PRIM2	uniprotkb:P49643	taxid:9606	0.2689282470599458	uniprotkb:P49643		50
14481	0.6964201078579276	-		1	false		uniprotkb:P83593	taxid:9606	0.6099191027590927	uniprotkb:P83593		149
14482	0.4826396699264285	uniprotkb:O75044_SRGAP2(shortlabel)		1	false	O75044_SRGAP2	uniprotkb:O75044	taxid:9606	0.3348457040159432	uniprotkb:O75044		65
14483	0.462786130885055	uniprotkb:Q9UEF7_KL(shortlabel)		1	false	Q9UEF7_KL	uniprotkb:Q9UEF7-2	taxid:9606	0.28260084078459463	uniprotkb:Q9UEF7-2		53
14484	0.462786130885055	uniprotkb:Q9UEF7_KL(shortlabel)		1	false	Q9UEF7_KL	uniprotkb:Q9UEF7-1	taxid:9606	0.28260084078459463	uniprotkb:Q9UEF7-1		53
14485	581237	uniprotkb:Q14344_GNA13(shortlabel)		15	false	Q14344_GNA13	uniprotkb:Q14344	taxid:9606	54116.4	uniprotkb:Q14344		248
14486	0.44580090302466524	uniprotkb:Q13255_GRM1(shortlabel)		2	false	Q13255_GRM1	uniprotkb:Q13255	taxid:9606	0.23914048439889923	uniprotkb:Q13255		150
14487	0.462786130885055	uniprotkb:Q13017_ARHGAP5(shortlabel)		1	false	Q13017_ARHGAP5	uniprotkb:Q13017	taxid:9606	0.3135431393938937	uniprotkb:Q13017		60
14488	0.18068936719144826	uniprotkb:P00568_AK1(shortlabel)		1	false	P00568_AK1	uniprotkb:P00568	taxid:9606	0.05463908137081115	uniprotkb:P00568		9
14489	0.462786130885055	uniprotkb:O60258_FGF17(shortlabel)		1	false	O60258_FGF17	uniprotkb:O60258-1	taxid:9606	0.2780711873902314	uniprotkb:O60258-1		52
14490	0.10561181877713438	uniprotkb:P53708_ITGA8(shortlabel)		1	false	P53708_ITGA8	uniprotkb:P53708	taxid:9606	0.030723438189711818	uniprotkb:P53708		5
14491	0.7849587424012042	uniprotkb:Q8WUW1_BRK1(shortlabel)		1	false	Q8WUW1_BRK1	uniprotkb:Q8WUW1	taxid:9606	0.7296302679256416	uniprotkb:Q8WUW1		206
14492	0.02141969874316908	uniprotkb:P60484_PTEN(shortlabel)		3	false	P60484_PTEN	uniprotkb:P60484	taxid:9606	0.00514482716223487	uniprotkb:P60484		57
14493	1.04187e+07	uniprotkb:O00574_CXCR6(shortlabel)		13	false	O00574_CXCR6	uniprotkb:O00574	taxid:9606	1.3659e+06	uniprotkb:O00574		208
14494	5.47361e+11	uniprotkb:Q02108_GUCY1A3(shortlabel)		3	false	Q02108_GUCY1A3	uniprotkb:Q02108	taxid:9606	1.17329e+12	uniprotkb:Q02108		16
14495	0.3884372084696713	uniprotkb:Q9Y5X5_NPFFR2(shortlabel)		2	false	Q9Y5X5_NPFFR2	uniprotkb:Q9Y5X5	taxid:9606	0.1576051448719049	uniprotkb:Q9Y5X5		114
14496	0.3884372084696713	uniprotkb:O14733_MAP2K7(shortlabel)		1	false	O14733_MAP2K7	uniprotkb:O14733	taxid:9606	0.15003126098034253	uniprotkb:O14733		26
14497	1.04187e+07	uniprotkb:Q9H2A7_CXCL16(shortlabel)		13	false	Q9H2A7_CXCL16	uniprotkb:Q9H2A7	taxid:9606	1.3659e+06	uniprotkb:Q9H2A7		208
14498	0.5879116213454246	uniprotkb:Q6W5P4_NPSR1(shortlabel)		2	false	Q6W5P4_NPSR1	uniprotkb:Q6W5P4	taxid:9606	0.41978531002101527	uniprotkb:Q6W5P4		229
14499	0.6243034553281115	uniprotkb:Q9H4E5_RHOJ(shortlabel)		1	false	Q9H4E5_RHOJ	uniprotkb:Q9H4E5	taxid:9606	0.48032533787923604	uniprotkb:Q9H4E5		104
14500	0.2058389846809065	uniprotkb:Q16774_GUK1(shortlabel)		1	false	Q16774_GUK1	uniprotkb:Q16774	taxid:9606	0.06638061037078037	uniprotkb:Q16774		11
14501	0.462786130885055	uniprotkb:Q9BRR9_ARHGAP9(shortlabel)		1	false	Q9BRR9_ARHGAP9	uniprotkb:Q9BRR9	taxid:9606	0.3135431393938937	uniprotkb:Q9BRR9		60
14502	0.462786130885055	uniprotkb:P55075_FGF8(shortlabel)		1	false	P55075_FGF8	uniprotkb:P55075-1	taxid:9606	0.2780711873902314	uniprotkb:P55075-1		52
14503	0.48732411182760677	uniprotkb:Q16539_MAPK14(shortlabel)		1	false	Q16539_MAPK14	uniprotkb:Q16539	taxid:9606	0.3390283533958566	uniprotkb:Q16539		66
14504	1.04187e+07	uniprotkb:P08908_HTR1A(shortlabel)		13	false	P08908_HTR1A	uniprotkb:P08908	taxid:9606	1.00519e+06	uniprotkb:P08908		203
14505	1.04187e+07	uniprotkb:Q8NG41_NPB(shortlabel)		13	false	Q8NG41_NPB	uniprotkb:Q8NG41	taxid:9606	128549	uniprotkb:Q8NG41		207
14506	4.15465e+11	uniprotkb:P62873_GNB1(shortlabel)		15	false	P62873_GNB1	uniprotkb:P62873	taxid:9606	8.62737e+10	uniprotkb:P62873		855
14507	0.4722593044280178	uniprotkb:P37231_PPARG(shortlabel)		1	false	P37231_PPARG	uniprotkb:P37231	taxid:9606	0.3221426495779419	uniprotkb:P37231		62
14508	0.3884372084696713	uniprotkb:Q5T6X5_GPRC6A(shortlabel)		2	false	Q5T6X5_GPRC6A	uniprotkb:Q5T6X5	taxid:9606	0.1576051448719049	uniprotkb:Q5T6X5		114
14509	0.462786130885055	uniprotkb:Q8WUY9_DEPDC1B(shortlabel)		1	false	Q8WUY9_DEPDC1B	uniprotkb:Q8WUY9	taxid:9606	0.3135431393938937	uniprotkb:Q8WUY9		60
14510	0.462786130885055	uniprotkb:Q96P48_ARAP1(shortlabel)		1	false	Q96P48_ARAP1	uniprotkb:Q96P48	taxid:9606	0.3135431393938937	uniprotkb:Q96P48		60
14511	0.4488141325553292	uniprotkb:Q13233_MAP3K1(shortlabel)		1	false	Q13233_MAP3K1	uniprotkb:Q13233	taxid:9606	0.24557521397434529	uniprotkb:Q13233		45
14512	0.42504926258752945	uniprotkb:O14944_EREG(shortlabel)		1	false	O14944_EREG	uniprotkb:O14944	taxid:9606	0.1814085847981226	uniprotkb:O14944		32
14513	0.43124138717993643	uniprotkb:P62877_RBX1(shortlabel)		2	false	P62877_RBX1	uniprotkb:P62877	taxid:9606	0.1864774350344136	uniprotkb:P62877		127
14514	0.44580090302466524	uniprotkb:P08912_CHRM5(shortlabel)		2	false	P08912_CHRM5	uniprotkb:P08912	taxid:9606	0.23682472619956413	uniprotkb:P08912		149
14515	581237	uniprotkb:P08913_ADRA2A(shortlabel)		13	false	P08913_ADRA2A	uniprotkb:P08913	taxid:9606	16401	uniprotkb:P08913		176
14516	0.462786130885055	uniprotkb:Q14566_MCM6(shortlabel)		1	false	Q14566_MCM6	uniprotkb:Q14566	taxid:9606	0.28260084078459463	uniprotkb:Q14566		53
14517	0.6026218006789105	uniprotkb:Q8NHZ8_CDC26(shortlabel)		1	false	Q8NHZ8_CDC26	uniprotkb:Q8NHZ8	taxid:9606	0.45326386156327625	uniprotkb:Q8NHZ8		96
14518	0.5255002028580629	uniprotkb:Q9HCE7_SMURF1(shortlabel)		1	false	Q9HCE7_SMURF1	uniprotkb:Q9HCE7	taxid:9606	0.36759870649688414	uniprotkb:Q9HCE7		73
14519	0.4812200351570922	uniprotkb:Q13480_GAB1(shortlabel)		1	false	Q13480_GAB1	uniprotkb:Q13480	taxid:9606	0.3306373064524327	uniprotkb:Q13480		64
14520	0.32652061686886563	uniprotkb:Q9HCE1_MOV10(shortlabel)		1	false	Q9HCE1_MOV10	uniprotkb:Q9HCE1	taxid:9606	0.1174849300887019	uniprotkb:Q9HCE1		20
14521	0.47705054815157566	uniprotkb:Q13485_SMAD4(shortlabel)		1	false	Q13485_SMAD4	uniprotkb:Q13485	taxid:9606	0.32640300663002547	uniprotkb:Q13485		63
14522	0.37233652687003677	uniprotkb:Q13241_KLRD1(shortlabel)		1	false	Q13241_KLRD1	uniprotkb:Q13241	taxid:9606	0.13931443254180323	uniprotkb:Q13241		24
14523	1.04187e+07	uniprotkb:Q14330_GPR18(shortlabel)		13	false	Q14330_GPR18	uniprotkb:Q14330	taxid:9606	1.3659e+06	uniprotkb:Q14330		208
14524	0.6964201078579276	-		1	false		uniprotkb:P01625	taxid:9606	0.6099191027590927	uniprotkb:P01625		149
14525	0.2058389846809065	uniprotkb:P39880_CUX1(shortlabel)		1	false	P39880_CUX1	uniprotkb:P39880	taxid:9606	0.06638061037078037	uniprotkb:P39880		11
14526	0.4317687391314387	uniprotkb:P20800_EDN2(shortlabel)		2	false	P20800_EDN2	uniprotkb:P20800	taxid:9606	0.19551916427561025	uniprotkb:P20800		131
14527	0.6964201078579276	-		1	false		uniprotkb:P01624	taxid:9606	0.6099191027590927	uniprotkb:P01624		149
14528	0.6964201078579276	-		1	false		uniprotkb:P01623	taxid:9606	0.6099191027590927	uniprotkb:P01623		149
14529	0.6964201078579276	-		1	false		uniprotkb:P01622	taxid:9606	0.6099191027590927	uniprotkb:P01622		149
14530	0.6964201078579276	-		1	false		uniprotkb:P01621	taxid:9606	0.6099191027590927	uniprotkb:P01621		149
14531	0.4826396699264285	uniprotkb:P00533_EGFR(shortlabel)		1	false	P00533_EGFR	uniprotkb:P00533	taxid:9606	0.3348457040159432	uniprotkb:P00533		65
14532	0.6964201078579276	-		1	false		uniprotkb:P01620	taxid:9606	0.6099191027590927	uniprotkb:P01620		149
14533	0.5879116213454246	uniprotkb:Q13009_TIAM1(shortlabel)		1	false	Q13009_TIAM1	uniprotkb:Q13009	taxid:9606	0.432072847074915	uniprotkb:Q13009		90
14534	0.7849587424012042	uniprotkb:P01861_IGHG4(shortlabel)		1	false	P01861_IGHG4	uniprotkb:P01861	taxid:9606	0.7593665426163874	uniprotkb:P01861		224
14535	0.7849587424012042	uniprotkb:P01860_IGHG3(shortlabel)		1	false	P01860_IGHG3	uniprotkb:P01860	taxid:9606	0.7593665426163874	uniprotkb:P01860		224
14536	0.6243034553281115	uniprotkb:Q15669_RHOH(shortlabel)		1	false	Q15669_RHOH	uniprotkb:Q15669	taxid:9606	0.48032533787923604	uniprotkb:Q15669		104
14537	0.462786130885055	uniprotkb:Q8NHY2_RFWD2(shortlabel)		1	false	Q8NHY2_RFWD2	uniprotkb:Q8NHY2	taxid:9606	0.2689282470599458	uniprotkb:Q8NHY2		50
14538	0.44580090302466524	uniprotkb:O00311_CDC7(shortlabel)		1	false	O00311_CDC7	uniprotkb:O00311	taxid:9606	0.2263716895049307	uniprotkb:O00311		41
14539	1.04187e+07	uniprotkb:P49682_CXCR3(shortlabel)		13	false	P49682_CXCR3	uniprotkb:P49682	taxid:9606	1.3659e+06	uniprotkb:P49682		208
14540	0.5879116213454246	uniprotkb:Q5JSP0_FGD3(shortlabel)		1	false	Q5JSP0_FGD3	uniprotkb:Q5JSP0	taxid:9606	0.432072847074915	uniprotkb:Q5JSP0		90
14541	0.44580090302466524	uniprotkb:Q765I0_UTS2B(shortlabel)		2	false	Q765I0_UTS2B	uniprotkb:Q765I0	taxid:9606	0.23914048439889923	uniprotkb:Q765I0		150
14542	1.04187e+07	uniprotkb:P09341_CXCL1(shortlabel)		13	false	P09341_CXCL1	uniprotkb:P09341	taxid:9606	1.00519e+06	uniprotkb:P09341		203
14543	0.462786130885055	uniprotkb:Q3KRB8_ARHGAP11B(shortlabel)		1	false	Q3KRB8_ARHGAP11B	uniprotkb:Q3KRB8	taxid:9606	0.3135431393938937	uniprotkb:Q3KRB8		60
14544	0.44580090302466524	uniprotkb:Q15077_P2RY6(shortlabel)		2	false	Q15077_P2RY6	uniprotkb:Q15077	taxid:9606	0.24145771398273735	uniprotkb:Q15077		151
14545	0.32652061686886563	uniprotkb:Q96J84_KIRREL(shortlabel)		1	false	Q96J84_KIRREL	uniprotkb:Q96J84-1	taxid:9606	0.1174849300887019	uniprotkb:Q96J84-1		20
14546	1.04187e+07	uniprotkb:P01298_PPY(shortlabel)		13	false	P01298_PPY	uniprotkb:P01298	taxid:9606	1.13748e+06	uniprotkb:P01298		205
14547	1.04187e+07	uniprotkb:P21462_FPR1(shortlabel)		13	false	P21462_FPR1	uniprotkb:P21462	taxid:9606	1.3659e+06	uniprotkb:P21462		208
14548	0.5879116213454246	uniprotkb:Q12802_AKAP13(shortlabel)		1	false	Q12802_AKAP13	uniprotkb:Q12802	taxid:9606	0.432072847074915	uniprotkb:Q12802		90
14549	0.002492960430871945	uniprotkb:P81534_DEFB103A(shortlabel)		2	false	P81534_DEFB103A	uniprotkb:P81534	taxid:9606	5.55847e+09	uniprotkb:P81534		6
14550	0.462786130885055	uniprotkb:P11362_FGFR1(shortlabel)		1	false	P11362_FGFR1	uniprotkb:P11362-1	taxid:9606	0.3135431393938937	uniprotkb:P11362-1		60
14551	0.14458852157347044	uniprotkb:Q9Y5K6_CD2AP(shortlabel)		1	false	Q9Y5K6_CD2AP	uniprotkb:Q9Y5K6	taxid:9606	0.0427539264748348	uniprotkb:Q9Y5K6		7
14552	0.2058389846809065	uniprotkb:Q9Y5K5_UCHL5(shortlabel)		1	false	Q9Y5K5_UCHL5	uniprotkb:Q9Y5K5	taxid:9606	0.06638061037078037	uniprotkb:Q9Y5K5		11
14553	0.32652061686886563	uniprotkb:P33681_CD80(shortlabel)		1	false	P33681_CD80	uniprotkb:P33681	taxid:9606	0.1174849300887019	uniprotkb:P33681		20
14554	2.03568e+09	uniprotkb:Q8WYR1_PIK3R5(shortlabel)		14	false	Q8WYR1_PIK3R5	uniprotkb:Q8WYR1	taxid:9606	3.97396e+07	uniprotkb:Q8WYR1		396
14555	0.8999252940352844	uniprotkb:P20963_CD247(shortlabel)		1	false	P20963_CD247	uniprotkb:P20963-1	taxid:9606	0.8844241884920929	uniprotkb:P20963-1		336
14556	0.462786130885055	uniprotkb:Q8WWN8_ARAP3(shortlabel)		1	false	Q8WWN8_ARAP3	uniprotkb:Q8WWN8	taxid:9606	0.3135431393938937	uniprotkb:Q8WWN8		60
14557	0.44580090302466524	uniprotkb:P78356_PIP4K2B(shortlabel)		1	false	P78356_PIP4K2B	uniprotkb:P78356	taxid:9606	0.20669288600948965	uniprotkb:P78356		37
14558	0.462786130885055	uniprotkb:P21802_FGFR2(shortlabel)		1	false	P21802_FGFR2	uniprotkb:P21802-18	taxid:9606	0.28260084078459463	uniprotkb:P21802-18		53
14559	0.2058389846809065	uniprotkb:P21802_FGFR2(shortlabel)		1	false	P21802_FGFR2	uniprotkb:P21802-17	taxid:9606	0.06638061037078037	uniprotkb:P21802-17		11
14560	1.04187e+07	uniprotkb:P20382_PMCH(shortlabel)		15	false	P20382_PMCH	uniprotkb:P20382	taxid:9606	1.11526e+06	uniprotkb:P20382		306
14561	0.462786130885055	uniprotkb:O43426_SYNJ1(shortlabel)		1	false	O43426_SYNJ1	uniprotkb:O43426	taxid:9606	0.2960245129694856	uniprotkb:O43426		56
14562	2.32956e+07	uniprotkb:P01042_KNG1(shortlabel)		15	false	P01042_KNG1	uniprotkb:P01042	taxid:9606	3.54449e+06	uniprotkb:P01042		332
14563	0.462786130885055	uniprotkb:Q8WZ64_ARAP2(shortlabel)		1	false	Q8WZ64_ARAP2	uniprotkb:Q8WZ64	taxid:9606	0.3135431393938937	uniprotkb:Q8WZ64		60
14564	0.44580090302466524	uniprotkb:Q8NFJ6_PROKR2(shortlabel)		2	false	Q8NFJ6_PROKR2	uniprotkb:Q8NFJ6	taxid:9606	0.23914048439889923	uniprotkb:Q8NFJ6		150
14565	0.591251971298526	uniprotkb:Q15052_ARHGEF6(shortlabel)		1	false	Q15052_ARHGEF6	uniprotkb:Q15052	taxid:9606	0.43565934727259814	uniprotkb:Q15052		91
14566	0.30263744993365355	uniprotkb:Q8TEW0_PARD3(shortlabel)		1	false	Q8TEW0_PARD3	uniprotkb:Q8TEW0	taxid:9606	0.10636910504355206	uniprotkb:Q8TEW0		18
14567	0.4100350269794155	uniprotkb:Q8IU60_DCP2(shortlabel)		1	false	Q8IU60_DCP2	uniprotkb:Q8IU60	taxid:9606	0.1710768150842346	uniprotkb:Q8IU60		30
14568	0.4826396699264285	uniprotkb:Q7Z6B7_SRGAP1(shortlabel)		1	false	Q7Z6B7_SRGAP1	uniprotkb:Q7Z6B7	taxid:9606	0.3348457040159432	uniprotkb:Q7Z6B7		65
14569	1.04187e+07	uniprotkb:Q9NSD7_RXFP3(shortlabel)		13	false	Q9NSD7_RXFP3	uniprotkb:Q9NSD7	taxid:9606	1.3659e+06	uniprotkb:Q9NSD7		208
14570	0.6026218006789105	uniprotkb:P47871_GCGR(shortlabel)		2	false	P47871_GCGR	uniprotkb:P47871	taxid:9606	0.4457474280269362	uniprotkb:P47871		241
14571	0.6215860201960408	uniprotkb:P01275_GCG(shortlabel)		2	false	P01275_GCG	uniprotkb:P01275	taxid:9606	0.4710967732012099	uniprotkb:P01275		253
14572	0.44580090302466524	uniprotkb:P20396_TRH(shortlabel)		2	false	P20396_TRH	uniprotkb:P20396	taxid:9606	0.24145771398273735	uniprotkb:P20396		151
14573	2.05859e+06	uniprotkb:P01031_C5(shortlabel)		13	false	P01031_C5	uniprotkb:P01031	taxid:9606	30928.1	uniprotkb:P01031		222
14574	0.7815051367054698	uniprotkb:Q8TF74_WIPF2(shortlabel)		1	false	Q8TF74_WIPF2	uniprotkb:Q8TF74	taxid:9606	0.7097292408674681	uniprotkb:Q8TF74		195
14575	1.04187e+07	uniprotkb:P35414_APLNR(shortlabel)		13	false	P35414_APLNR	uniprotkb:P35414	taxid:9606	1.3659e+06	uniprotkb:P35414		208
14576	0.022431334470515086	uniprotkb:P10599_TXN(shortlabel)		2	false	P10599_TXN	uniprotkb:P10599	taxid:9606	0.005409278743128997	uniprotkb:P10599		18
14577	0.05059863213997601	uniprotkb:P18084_ITGB5(shortlabel)		2	false	P18084_ITGB5	uniprotkb:P18084	taxid:9606	0.013751207203591565	uniprotkb:P18084		29
14578	228823	uniprotkb:P01024_C3(shortlabel)		13	false	P01024_C3	uniprotkb:P01024	taxid:9606	345972	uniprotkb:P01024		224
14579	0.23688753063899418	uniprotkb:O15164_TRIM24(shortlabel)		1	false	O15164_TRIM24	uniprotkb:O15164	taxid:9606	0.07798020147350622	uniprotkb:O15164		13
14580	0.905108147473247	uniprotkb:P19174_PLCG1(shortlabel)		1	false	P19174_PLCG1	uniprotkb:P19174	taxid:9606	0.8903839000980841	uniprotkb:P19174		344
14581	0.49855258974511574	uniprotkb:P01023_A2M(shortlabel)		1	false	P01023_A2M	uniprotkb:P01023	taxid:9606	0.34731701945879834	uniprotkb:P01023		68
14582	581237	uniprotkb:P18089_ADRA2B(shortlabel)		13	false	P18089_ADRA2B	uniprotkb:P18089	taxid:9606	16401	uniprotkb:P18089		176
14583	1.75871e+07	uniprotkb:P63096_GNAI1(shortlabel)		13	false	P63096_GNAI1	uniprotkb:P63096	taxid:9606	260861	uniprotkb:P63096		219
14584	0.08762771097850677	uniprotkb:Q9Y3F4_STRAP(shortlabel)		1	false	Q9Y3F4_STRAP	uniprotkb:Q9Y3F4	taxid:9606	0.02465315505041243	uniprotkb:Q9Y3F4		4
14585	581237	uniprotkb:Q9HBW0_LPAR2(shortlabel)		15	false	Q9HBW0_LPAR2	uniprotkb:Q9HBW0	taxid:9606	141538	uniprotkb:Q9HBW0		265
14586	0.7580067951429931	uniprotkb:Q06124_PTPN11(shortlabel)		1	false	Q06124_PTPN11	uniprotkb:Q06124	taxid:9606	0.6782166061805728	uniprotkb:Q06124		179
14587	581237	uniprotkb:Q9NYV7_TAS2R16(shortlabel)		13	false	Q9NYV7_TAS2R16	uniprotkb:Q9NYV7	taxid:9606	289228	uniprotkb:Q9NYV7		184
14588	9.26748e+11	uniprotkb:Q99704_DOK1(shortlabel)		3	false	Q99704_DOK1	uniprotkb:Q99704	taxid:9606	2.00426e+12	uniprotkb:Q99704		19
14589	581237	uniprotkb:Q9NYV8_TAS2R14(shortlabel)		13	false	Q9NYV8_TAS2R14	uniprotkb:Q9NYV8	taxid:9606	289228	uniprotkb:Q9NYV8		184
14590	1.00223e+06	uniprotkb:Q99705_MCHR1(shortlabel)		15	false	Q99705_MCHR1	uniprotkb:Q99705	taxid:9606	51789.6	uniprotkb:Q99705		290
14591	0.462786130885055	uniprotkb:Q14181_POLA2(shortlabel)		1	false	Q14181_POLA2	uniprotkb:Q14181	taxid:9606	0.2689282470599458	uniprotkb:Q14181		50
14592	581237	uniprotkb:Q9NYV9_TAS2R13(shortlabel)		13	false	Q9NYV9_TAS2R13	uniprotkb:Q9NYV9	taxid:9606	289228	uniprotkb:Q9NYV9		184
14593	0.462786130885055	uniprotkb:Q14186_TFDP1(shortlabel)		1	false	Q14186_TFDP1	uniprotkb:Q14186	taxid:9606	0.2871028368651528	uniprotkb:Q14186		54
14594	0.462786130885055	uniprotkb:Q96G91_P2RY11(shortlabel)		2	false	Q96G91_P2RY11	uniprotkb:Q96G91	taxid:9606	0.31349701435870303	uniprotkb:Q96G91		182
14595	0.3597240059213044	uniprotkb:P26717_KLRC2(shortlabel)		1	false	P26717_KLRC2	uniprotkb:P26717	taxid:9606	0.13390683091233246	uniprotkb:P26717		23
14596	1.04187e+07	uniprotkb:P47898_HTR5A(shortlabel)		13	false	P47898_HTR5A	uniprotkb:P47898	taxid:9606	1.00519e+06	uniprotkb:P47898		203
14597	0.5879116213454246	uniprotkb:P98174_FGD1(shortlabel)		1	false	P98174_FGD1	uniprotkb:P98174	taxid:9606	0.432072847074915	uniprotkb:P98174		90
14598	0.3884372084696713	uniprotkb:P26718_KLRK1(shortlabel)		1	false	P26718_KLRK1	uniprotkb:P26718	taxid:9606	0.15003126098034253	uniprotkb:P26718		26
14599	0.19582488961432348	uniprotkb:P54198_HIRA(shortlabel)		1	false	P54198_HIRA	uniprotkb:P54198	taxid:9606	0.060527693153518164	uniprotkb:P54198		10
14600	5.27135e+06	uniprotkb:P01019_AGT(shortlabel)		15	false	P01019_AGT	uniprotkb:P01019	taxid:9606	807097	uniprotkb:P01019		352
14601	0.002492960430871945	uniprotkb:Q99707_MTR(shortlabel)	3.0	2	true	Q99707_MTR	uniprotkb:Q99707	taxid:9606	5.55847e+09	uniprotkb:Q99707	Q99707	6
14602	0.4317687391314387	uniprotkb:P26951_IL3RA(shortlabel)		1	false	P26951_IL3RA	uniprotkb:P26951	taxid:9606	0.1966716936139376	uniprotkb:P26951		35
14603	0.3884372084696713	uniprotkb:P24530_EDNRB(shortlabel)		2	false	P24530_EDNRB	uniprotkb:P24530	taxid:9606	0.1576051448719049	uniprotkb:P24530		114
14604	0.3884372084696713	uniprotkb:O43614_HCRTR2(shortlabel)		2	false	O43614_HCRTR2	uniprotkb:O43614	taxid:9606	0.1576051448719049	uniprotkb:O43614		114
14605	0.3884372084696713	uniprotkb:O43613_HCRTR1(shortlabel)		2	false	O43613_HCRTR1	uniprotkb:O43613	taxid:9606	0.1576051448719049	uniprotkb:O43613		114
14606	0.4317687391314387	uniprotkb:O43612_HCRT(shortlabel)		2	false	O43612_HCRT	uniprotkb:O43612	taxid:9606	0.19551916427561025	uniprotkb:O43612		131
14607	581237	uniprotkb:Q9NYW0_TAS2R10(shortlabel)		13	false	Q9NYW0_TAS2R10	uniprotkb:Q9NYW0	taxid:9606	289228	uniprotkb:Q9NYW0		184
14608	0.44580090302466524	uniprotkb:P11229_CHRM1(shortlabel)		2	false	P11229_CHRM1	uniprotkb:P11229	taxid:9606	0.23682472619956413	uniprotkb:P11229		149
14609	0.7849587424012042	uniprotkb:P12318_FCGR2A(shortlabel)		1	false	P12318_FCGR2A	uniprotkb:P12318	taxid:9606	0.7331031290045364	uniprotkb:P12318		208
14610	581237	uniprotkb:Q9NYW1_TAS2R9(shortlabel)		13	false	Q9NYW1_TAS2R9	uniprotkb:Q9NYW1	taxid:9606	289228	uniprotkb:Q9NYW1		184
14611	581237	uniprotkb:Q9NYW2_TAS2R8(shortlabel)		13	false	Q9NYW2_TAS2R8	uniprotkb:Q9NYW2	taxid:9606	289228	uniprotkb:Q9NYW2		184
14612	581237	uniprotkb:Q9NYW3_TAS2R7(shortlabel)		13	false	Q9NYW3_TAS2R7	uniprotkb:Q9NYW3	taxid:9606	289228	uniprotkb:Q9NYW3		184
14613	0.462786130885055	uniprotkb:Q07889_SOS1(shortlabel)		4	false	Q07889_SOS1	uniprotkb:Q07889	taxid:9606	0.2729013541769282	uniprotkb:Q07889		427
14614	0.7757625745564448	uniprotkb:P12319_FCER1A(shortlabel)		1	false	P12319_FCER1A	uniprotkb:P12319	taxid:9606	0.6963304257741103	uniprotkb:P12319		188
14615	581237	uniprotkb:Q9NYW4_TAS2R5(shortlabel)		13	false	Q9NYW4_TAS2R5	uniprotkb:Q9NYW4	taxid:9606	289228	uniprotkb:Q9NYW4		184
14616	0.7849587424012042	uniprotkb:P12314_FCGR1A(shortlabel)		1	false	P12314_FCGR1A	uniprotkb:P12314	taxid:9606	0.7365325722200606	uniprotkb:P12314		210
14617	581237	uniprotkb:Q9NYW5_TAS2R4(shortlabel)		13	false	Q9NYW5_TAS2R4	uniprotkb:Q9NYW5	taxid:9606	289228	uniprotkb:Q9NYW5		184
14618	581237	uniprotkb:Q9NYW6_TAS2R3(shortlabel)		13	false	Q9NYW6_TAS2R3	uniprotkb:Q9NYW6	taxid:9606	289228	uniprotkb:Q9NYW6		184
14619	581237	uniprotkb:Q9NYW7_TAS2R1(shortlabel)		13	false	Q9NYW7_TAS2R1	uniprotkb:Q9NYW7	taxid:9606	289228	uniprotkb:Q9NYW7		184
14620	0.44580090302466524	uniprotkb:Q9UBU7_DBF4(shortlabel)		1	false	Q9UBU7_DBF4	uniprotkb:Q9UBU7	taxid:9606	0.2263716895049307	uniprotkb:Q9UBU7		41
14621	9.27222e+06	uniprotkb:P10145_IL8(shortlabel)	3.0	12	true	P10145_IL8	uniprotkb:P10145	taxid:9606	1.69473e+06	uniprotkb:P10145	P10145	250
14622	7.87256e+11	uniprotkb:P08069_IGF1R(shortlabel)		3	false	P08069_IGF1R	uniprotkb:P08069	taxid:9606	1.69505e+12	uniprotkb:P08069		18
14623	2.09177e+09	uniprotkb:P48736_PIK3CG(shortlabel)		14	false	P48736_PIK3CG	uniprotkb:P48736	taxid:9606	4.10348e+07	uniprotkb:P48736		397
14624	0.05304021811349542	uniprotkb:P23458_JAK1(shortlabel)		3	false	P23458_JAK1	uniprotkb:P23458	taxid:9606	0.014465514030953298	uniprotkb:P23458		83
14625	0.020177201273515313	uniprotkb:P01243_CSH1(shortlabel)		2	false	P01243_CSH1	uniprotkb:P01243	taxid:9606	0.004827081644381654	uniprotkb:P01243		17
14626	8.42538e+10	uniprotkb:P01242_GH2(shortlabel)		4	false	P01242_GH2	uniprotkb:P01242	taxid:9606	1.71733e+11	uniprotkb:P01242		26
14627	9.80078e+10	uniprotkb:P01241_GH1(shortlabel)		4	false	P01241_GH1	uniprotkb:P01241	taxid:9606	2.00705e+11	uniprotkb:P01241		27
14628	0.44580090302466524	uniprotkb:Q01094_E2F1(shortlabel)		1	false	Q01094_E2F1	uniprotkb:Q01094	taxid:9606	0.23603215760330712	uniprotkb:Q01094		43
14629	0.3646306431466964	uniprotkb:Q6ZSZ5_ARHGEF18(shortlabel)		2	false	Q6ZSZ5_ARHGEF18	uniprotkb:Q6ZSZ5	taxid:9606	0.13608224959541781	uniprotkb:Q6ZSZ5		104
14630	0.6545241314387281	uniprotkb:P38936_CDKN1A(shortlabel)		1	false	P38936_CDKN1A	uniprotkb:P38936	taxid:9606	0.5060818164617151	uniprotkb:P38936		112
14631	1.33709e+07	uniprotkb:Q16581_C3AR1(shortlabel)		13	false	Q16581_C3AR1	uniprotkb:Q16581	taxid:9606	1.84127e+06	uniprotkb:Q16581		213
14632	0.462786130885055	uniprotkb:P11487_FGF3(shortlabel)		1	false	P11487_FGF3	uniprotkb:P11487	taxid:9606	0.2780711873902314	uniprotkb:P11487		52
14633	0.6964201078579276	uniprotkb:A2NXD2_IGLV(shortlabel)		1	false	A2NXD2_IGLV	uniprotkb:A2NXD2	taxid:9606	0.6099191027590927	uniprotkb:A2NXD2		149
14634	0.3884372084696713	uniprotkb:P46108_CRK(shortlabel)		3	false	P46108_CRK	uniprotkb:P46108	taxid:9606	0.14663333481053567	uniprotkb:P46108		214
14635	0.3459978240352237	uniprotkb:P46109_CRKL(shortlabel)		1	false	P46109_CRKL	uniprotkb:P46109	taxid:9606	0.1284661777279108	uniprotkb:P46109		22
14636	0.7188189914709677	uniprotkb:Q8WV28_BLNK(shortlabel)		1	false	Q8WV28_BLNK	uniprotkb:Q8WV28	taxid:9606	0.641090239283198	uniprotkb:Q8WV28		162
14637	0.023658190963668318	uniprotkb:P01236_PRL(shortlabel)		2	false	P01236_PRL	uniprotkb:P01236	taxid:9606	0.006022084972570118	uniprotkb:P01236		19
14638	0.23688753063899418	uniprotkb:Q7Z7A1_CNTRL(shortlabel)		1	false	Q7Z7A1_CNTRL	uniprotkb:Q7Z7A1-3	taxid:9606	0.07798020147350622	uniprotkb:Q7Z7A1-3		13
14639	1.04187e+07	uniprotkb:Q9UBS5_GABBR1(shortlabel)		13	false	Q9UBS5_GABBR1	uniprotkb:Q9UBS5	taxid:9606	1.13748e+06	uniprotkb:Q9UBS5		205
14640	6.64229e+07	uniprotkb:Q8NFM4_ADCY4(shortlabel)		13	false	Q8NFM4_ADCY4	uniprotkb:Q8NFM4	taxid:9606	1.20769e+08	uniprotkb:Q8NFM4		299
14641	0.7838872576525869	uniprotkb:P62805_HIST1H4A(shortlabel)		1	false	P62805_HIST1H4A	uniprotkb:P62805	taxid:9606	0.7171255677663858	uniprotkb:P62805		199
14642	0.44580090302466524	uniprotkb:Q15024_EXOSC7(shortlabel)		1	false	Q15024_EXOSC7	uniprotkb:Q15024	taxid:9606	0.2165924057256953	uniprotkb:Q15024		39
14643	0.6026218006789105	uniprotkb:Q07890_SOS2(shortlabel)		1	false	Q07890_SOS2	uniprotkb:Q07890	taxid:9606	0.4497862550440811	uniprotkb:Q07890		95
14644	1.04187e+07	uniprotkb:Q9Y5N1_HRH3(shortlabel)		13	false	Q9Y5N1_HRH3	uniprotkb:Q9Y5N1	taxid:9606	128549	uniprotkb:Q9Y5N1		207
14645	0.462786130885055	uniprotkb:Q9Y5N6_ORC6(shortlabel)		1	false	Q9Y5N6_ORC6	uniprotkb:Q9Y5N6	taxid:9606	0.2780711873902314	uniprotkb:Q9Y5N6		52
14646	0.462786130885055	uniprotkb:P85298_ARHGAP8(shortlabel)		1	false	P85298_ARHGAP8	uniprotkb:P85298	taxid:9606	0.3135431393938937	uniprotkb:P85298		60
14647	1.12404e+09	uniprotkb:P40145_ADCY8(shortlabel)		13	false	P40145_ADCY8	uniprotkb:P40145	taxid:9606	2.09749e+08	uniprotkb:P40145		313
14648	1.12404e+09	uniprotkb:O60266_ADCY3(shortlabel)		13	false	O60266_ADCY3	uniprotkb:O60266	taxid:9606	2.09749e+08	uniprotkb:O60266		313
14649	0.44580090302466524	uniprotkb:P43657_LPAR6(shortlabel)		2	false	P43657_LPAR6	uniprotkb:P43657	taxid:9606	0.24145771398273735	uniprotkb:P43657		151
14650	0.8165423288308415	uniprotkb:P29353_SHC1(shortlabel)		1	false	P29353_SHC1	uniprotkb:P29353-2	taxid:9606	0.7954450629184657	uniprotkb:P29353-2		249
14651	0.6545241314387281	uniprotkb:P06239_LCK(shortlabel)		1	false	P06239_LCK	uniprotkb:P06239	taxid:9606	0.5060818164617151	uniprotkb:P06239		112
14652	0.462786130885055	uniprotkb:O15455_TLR3(shortlabel)		1	false	O15455_TLR3	uniprotkb:O15455	taxid:9606	0.28260084078459463	uniprotkb:O15455		53
14653	0.44580090302466524	uniprotkb:P41231_P2RY2(shortlabel)		2	false	P41231_P2RY2	uniprotkb:P41231	taxid:9606	0.24145771398273735	uniprotkb:P41231		151
14654	0.8165423288308415	uniprotkb:P63261_ACTG1(shortlabel)		1	false	P63261_ACTG1	uniprotkb:P63261	taxid:9606	0.7954450629184657	uniprotkb:P63261		249
14655	581237	uniprotkb:O95136_S1PR2(shortlabel)		13	false	O95136_S1PR2	uniprotkb:O95136	taxid:9606	16401	uniprotkb:O95136		176
14656	0.44580090302466524	uniprotkb:P20309_CHRM3(shortlabel)		2	false	P20309_CHRM3	uniprotkb:P20309	taxid:9606	0.23682472619956413	uniprotkb:P20309		149
14657	0.8625103571048554	uniprotkb:P06241_FYN(shortlabel)		1	false	P06241_FYN	uniprotkb:P06241	taxid:9606	0.8435268755609208	uniprotkb:P06241		290
14658	4.02185e+07	uniprotkb:Q14832_GRM3(shortlabel)		13	false	Q14832_GRM3	uniprotkb:Q14832	taxid:9606	7.04305e+06	uniprotkb:Q14832		286
14659	0.008629976962963614	uniprotkb:Q9NRF2_SH2B1(shortlabel)		2	false	Q9NRF2_SH2B1	uniprotkb:Q9NRF2-2	taxid:9606	0.001998520980896837	uniprotkb:Q9NRF2-2		11
14660	4.02185e+07	uniprotkb:Q14831_GRM7(shortlabel)		13	false	Q14831_GRM7	uniprotkb:Q14831	taxid:9606	7.04305e+06	uniprotkb:Q14831		286
14661	0.8502547889863477	uniprotkb:P43405_SYK(shortlabel)		1	false	P43405_SYK	uniprotkb:P43405	taxid:9606	0.8307274062727856	uniprotkb:P43405		278
14662	0.462786130885055	uniprotkb:Q9NP95_FGF20(shortlabel)		1	false	Q9NP95_FGF20	uniprotkb:Q9NP95	taxid:9606	0.2780711873902314	uniprotkb:Q9NP95		52
14663	4.02185e+07	uniprotkb:Q14833_GRM4(shortlabel)		13	false	Q14833_GRM4	uniprotkb:Q14833	taxid:9606	7.04305e+06	uniprotkb:Q14833		286
14664	1.04187e+07	uniprotkb:O15467_CCL16(shortlabel)		13	false	O15467_CCL16	uniprotkb:O15467	taxid:9606	1.3659e+06	uniprotkb:O15467		208
14665	0.03921807086038127	uniprotkb:P29597_TYK2(shortlabel)		2	false	P29597_TYK2	uniprotkb:P29597	taxid:9606	0.01032054496325823	uniprotkb:P29597		25
14666	2.39964e+10	uniprotkb:Q01970_PLCB3(shortlabel)		13	false	Q01970_PLCB3	uniprotkb:Q01970	taxid:9606	4.79927e+08	uniprotkb:Q01970		408
14667	0.5304671418237602	uniprotkb:P29353_SHC1(shortlabel)		1	false	P29353_SHC1	uniprotkb:P29353	taxid:9606	0.37158081130621284	uniprotkb:P29353		74
14668	0.31531379183039726	uniprotkb:P10747_CD28(shortlabel)		1	false	P10747_CD28	uniprotkb:P10747	taxid:9606	0.11194393949194008	uniprotkb:P10747		19
14669	0.462786130885055	uniprotkb:Q9UNA1_ARHGAP26(shortlabel)		1	false	Q9UNA1_ARHGAP26	uniprotkb:Q9UNA1	taxid:9606	0.3135431393938937	uniprotkb:Q9UNA1		60
14670	0.6964201078579276	uniprotkb:P62158_CALM1(shortlabel)		1	false	P62158_CALM1	uniprotkb:P62158	taxid:9606	0.6099191027590927	uniprotkb:P62158		149
14671	0.14830588934902036	uniprotkb:P07585_DCN(shortlabel)		2	false	P07585_DCN	uniprotkb:P07585	taxid:9606	0.043995048515020396	uniprotkb:P07585		54
14672	1.04187e+07	uniprotkb:P32302_CXCR5(shortlabel)		13	false	P32302_CXCR5	uniprotkb:P32302	taxid:9606	1.3659e+06	uniprotkb:P32302		208
14673	0.6964201078579276	uniprotkb:P63000_RAC1(shortlabel)		2	false	P63000_RAC1	uniprotkb:P63000	taxid:9606	0.6133733802841217	uniprotkb:P63000		328
14674	0.4722593044280178	uniprotkb:P42338_PIK3CB(shortlabel)		3	false	P42338_PIK3CB	uniprotkb:P42338	taxid:9606	0.3222209416815088	uniprotkb:P42338		321
14675	1.04187e+07	uniprotkb:P04083_ANXA1(shortlabel)		15	false	P04083_ANXA1	uniprotkb:P04083	taxid:9606	1.06445e+06	uniprotkb:P04083		305
14676	0.8395347055520784	uniprotkb:P42336_PIK3CA(shortlabel)	3.0	2	true	P42336_PIK3CA	uniprotkb:P42336	taxid:9606	0.8194501432182967	uniprotkb:P42336	P42336	488
14677	0.31531379183039726	uniprotkb:Q92569_PIK3R3(shortlabel)		1	false	Q92569_PIK3R3	uniprotkb:Q92569	taxid:9606	0.11194393949194008	uniprotkb:Q92569		19
14678	1.08297e+07	uniprotkb:O15444_CCL25(shortlabel)		13	false	O15444_CCL25	uniprotkb:O15444	taxid:9606	1.45087e+06	uniprotkb:O15444		209
14679	0.462786130885055	uniprotkb:P42331_ARHGAP25(shortlabel)		1	false	P42331_ARHGAP25	uniprotkb:P42331	taxid:9606	0.3135431393938937	uniprotkb:P42331		60
14680	1.0	uniprotkb:P42330_AKR1C3(shortlabel)	3.0	0	true	P42330_AKR1C3	uniprotkb:P42330	taxid:9606	1.0	uniprotkb:P42330	P42330	3
14681	0.462786130885055	uniprotkb:P10767_FGF6(shortlabel)		1	false	P10767_FGF6	uniprotkb:P10767	taxid:9606	0.29157733983987516	uniprotkb:P10767		55
14682	0.3884372084696713	uniprotkb:P29371_TACR3(shortlabel)		2	false	P29371_TACR3	uniprotkb:P29371	taxid:9606	0.1576051448719049	uniprotkb:P29371		114
14683	1.3405e+07	uniprotkb:P61073_CXCR4(shortlabel)	3.0	12	true	P61073_CXCR4	uniprotkb:P61073	taxid:9606	2.20637e+06	uniprotkb:P61073	P61073	209
14684	1.0	uniprotkb:O60229_KALRN(shortlabel)	3.0	0	true	O60229_KALRN	uniprotkb:O60229	taxid:9606	1.0	uniprotkb:O60229	O60229	256
14685	0.2632797238097079	uniprotkb:P41279_MAP3K8(shortlabel)		1	false	P41279_MAP3K8	uniprotkb:P41279	taxid:9606	0.08943952339947013	uniprotkb:P41279		15
14686	0.2058389846809065	uniprotkb:P40189_IL6ST(shortlabel)		1	false	P40189_IL6ST	uniprotkb:P40189	taxid:9606	0.06638061037078037	uniprotkb:P40189		11
14687	0.462786130885055	uniprotkb:P34741_SDC2(shortlabel)		1	false	P34741_SDC2	uniprotkb:P34741	taxid:9606	0.2871028368651528	uniprotkb:P34741		54
14688	0.44580090302466524	uniprotkb:P34981_TRHR(shortlabel)		2	false	P34981_TRHR	uniprotkb:P34981	taxid:9606	0.24145771398273735	uniprotkb:P34981		151
14689	0.462786130885055	uniprotkb:Q17R89_ARHGAP44(shortlabel)		1	false	Q17R89_ARHGAP44	uniprotkb:Q17R89	taxid:9606	0.3135431393938937	uniprotkb:Q17R89		60
14690	0.6964201078579276	uniprotkb:Q5NV66_IGLV2-33(shortlabel)		1	false	Q5NV66_IGLV2-33	uniprotkb:Q5NV66	taxid:9606	0.5679247298068149	uniprotkb:Q5NV66		133
14691	0.6964201078579276	uniprotkb:Q5NV67_IGLV1-36(shortlabel)		1	false	Q5NV67_IGLV1-36	uniprotkb:Q5NV67	taxid:9606	0.5679247298068149	uniprotkb:Q5NV67		133
14692	0.6964201078579276	uniprotkb:Q5NV68_IGLV5-37(shortlabel)		1	false	Q5NV68_IGLV5-37	uniprotkb:Q5NV68	taxid:9606	0.5679247298068149	uniprotkb:Q5NV68		133
14693	0.6964201078579276	uniprotkb:Q5NV69_IGLV1-40(shortlabel)		1	false	Q5NV69_IGLV1-40	uniprotkb:Q5NV69	taxid:9606	0.5679247298068149	uniprotkb:Q5NV69		133
14694	0.462786130885055	uniprotkb:Q9HCT0_FGF22(shortlabel)		1	false	Q9HCT0_FGF22	uniprotkb:Q9HCT0	taxid:9606	0.2780711873902314	uniprotkb:Q9HCT0		52
14695	0.795863842034628	uniprotkb:O75962_TRIO(shortlabel)		1	false	O75962_TRIO	uniprotkb:O75962	taxid:9606	0.7730160762345909	uniprotkb:O75962		233
14696	0.6964201078579276	uniprotkb:Q5NV61_IGLV4-3(shortlabel)		1	false	Q5NV61_IGLV4-3	uniprotkb:Q5NV61	taxid:9606	0.5679247298068149	uniprotkb:Q5NV61		133
14697	0.6964201078579276	uniprotkb:Q5NV62_IGLV8-61(shortlabel)		1	false	Q5NV62_IGLV8-61	uniprotkb:Q5NV62	taxid:9606	0.5679247298068149	uniprotkb:Q5NV62		133
14698	0.6964201078579276	uniprotkb:Q5NV64_IGLV3-16(shortlabel)		1	false	Q5NV64_IGLV3-16	uniprotkb:Q5NV64	taxid:9606	0.5679247298068149	uniprotkb:Q5NV64		133
14699	0.6964201078579276	uniprotkb:Q5NV65_IGLV2-18(shortlabel)		1	false	Q5NV65_IGLV2-18	uniprotkb:Q5NV65	taxid:9606	0.5679247298068149	uniprotkb:Q5NV65		133
14700	0.7815051367054698	uniprotkb:Q9NZQ3_NCKIPSD(shortlabel)		1	false	Q9NZQ3_NCKIPSD	uniprotkb:Q9NZQ3	taxid:9606	0.7115957716439548	uniprotkb:Q9NZQ3		196
14701	1.04187e+07	uniprotkb:P34972_CNR2(shortlabel)		13	false	P34972_CNR2	uniprotkb:P34972	taxid:9606	1.20942e+06	uniprotkb:P34972		206
14702	0.2058389846809065	uniprotkb:Q9Y4E8_USP15(shortlabel)		1	false	Q9Y4E8_USP15	uniprotkb:Q9Y4E8	taxid:9606	0.06638061037078037	uniprotkb:Q9Y4E8		11
14703	0.7849587424012042	uniprotkb:Q9Y2A7_NCKAP1(shortlabel)		1	false	Q9Y2A7_NCKAP1	uniprotkb:Q9Y2A7	taxid:9606	0.7296302679256416	uniprotkb:Q9Y2A7		206
14704	0.6964201078579276	uniprotkb:P24941_CDK2(shortlabel)		1	false	P24941_CDK2	uniprotkb:P24941	taxid:9606	0.5595753144152578	uniprotkb:P24941		130
14705	5.34314e+11	uniprotkb:O15263_DEFB4A(shortlabel)		2	false	O15263_DEFB4A	uniprotkb:O15263	taxid:9606	1.12487e+12	uniprotkb:O15263		3
14706	0.6964201078579276	uniprotkb:Q5NV79_IGLV4-60(shortlabel)		1	false	Q5NV79_IGLV4-60	uniprotkb:Q5NV79	taxid:9606	0.5679247298068149	uniprotkb:Q5NV79		133
14707	0.19582488961432348	uniprotkb:Q9Y6J0_CABIN1(shortlabel)		1	false	Q9Y6J0_CABIN1	uniprotkb:Q9Y6J0	taxid:9606	0.060527693153518164	uniprotkb:Q9Y6J0		10
14708	1.29111e+07	uniprotkb:P78556_CCL20(shortlabel)	3.0	12	true	P78556_CCL20	uniprotkb:P78556	taxid:9606	2.08801e+07	uniprotkb:P78556	P78556	208
14709	0.3884372084696713	uniprotkb:Q96L91_EP400(shortlabel)		1	false	Q96L91_EP400	uniprotkb:Q96L91	taxid:9606	0.15003126098034253	uniprotkb:Q96L91		26
14710	5.47361e+11	uniprotkb:P33402_GUCY1A2(shortlabel)		3	false	P33402_GUCY1A2	uniprotkb:P33402	taxid:9606	1.17329e+12	uniprotkb:P33402		16
14711	0.6964201078579276	uniprotkb:Q5NV75_IGLV3-22(shortlabel)		1	false	Q5NV75_IGLV3-22	uniprotkb:Q5NV75	taxid:9606	0.5679247298068149	uniprotkb:Q5NV75		133
14712	0.5820004051299488	uniprotkb:Q01968_OCRL(shortlabel)		1	false	Q01968_OCRL	uniprotkb:Q01968	taxid:9606	0.41380507273832723	uniprotkb:Q01968		85
14713	0.41285697525470477	uniprotkb:Q96RI0_F2RL3(shortlabel)		2	false	Q96RI0_F2RL3	uniprotkb:Q96RI0	taxid:9606	0.17304435900627818	uniprotkb:Q96RI0		121
14714	1.47295e+08	uniprotkb:Q9NZN5_ARHGEF12(shortlabel)		14	false	Q9NZN5_ARHGEF12	uniprotkb:Q9NZN5	taxid:9606	2.43847e+07	uniprotkb:Q9NZN5		319
14715	0.44580090302466524	uniprotkb:Q96PE3_INPP4A(shortlabel)		1	false	Q96PE3_INPP4A	uniprotkb:Q96PE3	taxid:9606	0.2165924057256953	uniprotkb:Q96PE3		39
14716	0.3884372084696713	uniprotkb:Q9H9B1_EHMT1(shortlabel)		1	false	Q9H9B1_EHMT1	uniprotkb:Q9H9B1	taxid:9606	0.15003126098034253	uniprotkb:Q9H9B1		26
14717	0.5879116213454246	uniprotkb:Q96PE2_ARHGEF17(shortlabel)		1	false	Q96PE2_ARHGEF17	uniprotkb:Q96PE2	taxid:9606	0.432072847074915	uniprotkb:Q96PE2		90
14718	0.03921807086038127	uniprotkb:P17181_IFNAR1(shortlabel)		2	false	P17181_IFNAR1	uniprotkb:P17181	taxid:9606	0.01032054496325823	uniprotkb:P17181		25
14719	0.6964201078579276	uniprotkb:Q5NV89_IGLV2-23(shortlabel)		1	false	Q5NV89_IGLV2-23	uniprotkb:Q5NV89	taxid:9606	0.5679247298068149	uniprotkb:Q5NV89		133
14720	0.6964201078579276	uniprotkb:Q5NV80_IGLV7-43(shortlabel)		1	false	Q5NV80_IGLV7-43	uniprotkb:Q5NV80	taxid:9606	0.5679247298068149	uniprotkb:Q5NV80		133
14721	0.6964201078579276	uniprotkb:Q5NV81_IGLV1-44(shortlabel)		1	false	Q5NV81_IGLV1-44	uniprotkb:Q5NV81	taxid:9606	0.5679247298068149	uniprotkb:Q5NV81		133
14722	0.44580090302466524	uniprotkb:O43914_TYROBP(shortlabel)		1	false	O43914_TYROBP	uniprotkb:O43914	taxid:9606	0.24081827513948695	uniprotkb:O43914		44
14723	0.462786130885055	uniprotkb:O43913_ORC5(shortlabel)		1	false	O43913_ORC5	uniprotkb:O43913	taxid:9606	0.2780711873902314	uniprotkb:O43913		52
14724	0.6964201078579276	uniprotkb:Q5NV82_IGLV5-45(shortlabel)		1	false	Q5NV82_IGLV5-45	uniprotkb:Q5NV82	taxid:9606	0.5679247298068149	uniprotkb:Q5NV82		133
14725	0.6964201078579276	uniprotkb:Q5NV83_IGLV7-46(shortlabel)		1	false	Q5NV83_IGLV7-46	uniprotkb:Q5NV83	taxid:9606	0.5679247298068149	uniprotkb:Q5NV83		133
14726	0.6964201078579276	uniprotkb:Q5NV84_IGLV2-11(shortlabel)		1	false	Q5NV84_IGLV2-11	uniprotkb:Q5NV84	taxid:9606	0.5679247298068149	uniprotkb:Q5NV84		133
14727	0.6964201078579276	uniprotkb:Q5NV85_IGLV3-12(shortlabel)		1	false	Q5NV85_IGLV3-12	uniprotkb:Q5NV85	taxid:9606	0.5679247298068149	uniprotkb:Q5NV85		133
14728	0.7849587424012042	uniprotkb:Q96F07_CYFIP2(shortlabel)		1	false	Q96F07_CYFIP2	uniprotkb:Q96F07	taxid:9606	0.7296302679256416	uniprotkb:Q96F07		206
14729	0.6964201078579276	uniprotkb:Q5NV86_IGLV10-54(shortlabel)		1	false	Q5NV86_IGLV10-54	uniprotkb:Q5NV86	taxid:9606	0.5679247298068149	uniprotkb:Q5NV86		133
14730	0.6964201078579276	uniprotkb:Q5NV87_IGLV11-55(shortlabel)		1	false	Q5NV87_IGLV11-55	uniprotkb:Q5NV87	taxid:9606	0.5679247298068149	uniprotkb:Q5NV87		133
14731	0.6964201078579276	uniprotkb:Q5NV90_IGLV3-25(shortlabel)		1	false	Q5NV90_IGLV3-25	uniprotkb:Q5NV90	taxid:9606	0.5679247298068149	uniprotkb:Q5NV90		133
14732	0.4317687391314387	uniprotkb:P20366_TAC1(shortlabel)		2	false	P20366_TAC1	uniprotkb:P20366	taxid:9606	0.19551916427561025	uniprotkb:P20366		131
14733	0.7815051367054698	uniprotkb:Q9HD67_MYO10(shortlabel)		1	false	Q9HD67_MYO10	uniprotkb:Q9HD67	taxid:9606	0.707850958585569	uniprotkb:Q9HD67		194
14734	0.06706039560004426	uniprotkb:Q9Y6W8_ICOS(shortlabel)		1	false	Q9Y6W8_ICOS	uniprotkb:Q9Y6W8-1	taxid:9606	0.018545889309485922	uniprotkb:Q9Y6W8-1		3
14735	4.35368e+07	uniprotkb:P01189_POMC(shortlabel)		13	false	P01189_POMC	uniprotkb:P01189	taxid:9606	766582	uniprotkb:P01189		288
14736	581237	uniprotkb:P21453_S1PR1(shortlabel)		13	false	P21453_S1PR1	uniprotkb:P21453	taxid:9606	16401	uniprotkb:P21453		176
14737	0.3884372084696713	uniprotkb:P21452_TACR2(shortlabel)		2	false	P21452_TACR2	uniprotkb:P21452	taxid:9606	0.1576051448719049	uniprotkb:P21452		114
14738	0.5879116213454246	uniprotkb:P01185_AVP(shortlabel)		2	false	P01185_AVP	uniprotkb:P01185	taxid:9606	0.42850403278712756	uniprotkb:P01185		233
14739	0.462786130885055	uniprotkb:Q2M1Z3_ARHGAP31(shortlabel)		1	false	Q2M1Z3_ARHGAP31	uniprotkb:Q2M1Z3	taxid:9606	0.3135431393938937	uniprotkb:Q2M1Z3		60
14740	0.6964201078579276	uniprotkb:Q5NV91_IGLV3-27(shortlabel)		1	false	Q5NV91_IGLV3-27	uniprotkb:Q5NV91	taxid:9606	0.5679247298068149	uniprotkb:Q5NV91		133
14741	0.6964201078579276	uniprotkb:Q5NV92_IGLV4-69(shortlabel)		1	false	Q5NV92_IGLV4-69	uniprotkb:Q5NV92	taxid:9606	0.5679247298068149	uniprotkb:Q5NV92		133
14742	0.3884372084696713	uniprotkb:P34995_PTGER1(shortlabel)		2	false	P34995_PTGER1	uniprotkb:P34995	taxid:9606	0.1576051448719049	uniprotkb:P34995		114
14743	0.462786130885055	uniprotkb:O43929_ORC4(shortlabel)		1	false	O43929_ORC4	uniprotkb:O43929	taxid:9606	0.2780711873902314	uniprotkb:O43929		52
14744	1.04187e+07	uniprotkb:O43927_CXCL13(shortlabel)		13	false	O43927_CXCL13	uniprotkb:O43927	taxid:9606	1.3659e+06	uniprotkb:O43927		208
14745	0.44580090302466524	uniprotkb:Q8IYL9_GPR65(shortlabel)		2	false	Q8IYL9_GPR65	uniprotkb:Q8IYL9	taxid:9606	0.23451054511571598	uniprotkb:Q8IYL9		148
14746	1.04187e+07	uniprotkb:Q96P68_OXGR1(shortlabel)		13	false	Q96P68_OXGR1	uniprotkb:Q96P68	taxid:9606	1.3659e+06	uniprotkb:Q96P68		208
14747	0.6964201078579276	-		1	false		uniprotkb:P01619	taxid:9606	0.6099191027590927	uniprotkb:P01619		149
14748	0.7849587424012042	uniprotkb:P01859_IGHG2(shortlabel)		1	false	P01859_IGHG2	uniprotkb:P01859	taxid:9606	0.7593665426163874	uniprotkb:P01859		224
14749	0.6964201078579276	-		1	false		uniprotkb:P01617	taxid:9606	0.6099191027590927	uniprotkb:P01617		149
14750	0.6964201078579276	-		1	false		uniprotkb:P01616	taxid:9606	0.6099191027590927	uniprotkb:P01616		149
14751	1.45994e+09	uniprotkb:P51681_CCR5(shortlabel)	3.0	11	true	P51681_CCR5	uniprotkb:P51681	taxid:9606	2.82208e+08	uniprotkb:P51681	P51681	208
14752	0.462786130885055	uniprotkb:Q15750_TAB1(shortlabel)		1	false	Q15750_TAB1	uniprotkb:Q15750	taxid:9606	0.2960245129694856	uniprotkb:Q15750		56
14753	0.7849587424012042	uniprotkb:P01857_IGHG1(shortlabel)		1	false	P01857_IGHG1	uniprotkb:P01857	taxid:9606	0.7593665426163874	uniprotkb:P01857		224
14754	0.6964201078579276	-		1	false		uniprotkb:P01615	taxid:9606	0.6099191027590927	uniprotkb:P01615		149
14755	0.6964201078579276	-		1	false		uniprotkb:P04211	taxid:9606	0.6197805744572945	uniprotkb:P04211		153
14756	0.6964201078579276	-		1	false		uniprotkb:P01614	taxid:9606	0.6099191027590927	uniprotkb:P01614		149
14757	0.6964201078579276	-		1	false		uniprotkb:P01613	taxid:9606	0.6099191027590927	uniprotkb:P01613		149
14758	0.6964201078579276	-		1	false		uniprotkb:P01612	taxid:9606	0.6099191027590927	uniprotkb:P01612		149
14759	0.7757625745564448	uniprotkb:P01854_IGHE(shortlabel)		1	false	P01854_IGHE	uniprotkb:P01854	taxid:9606	0.6963304257741103	uniprotkb:P01854		188
14760	0.6964201078579276	-		1	false		uniprotkb:P01611	taxid:9606	0.6099191027590927	uniprotkb:P01611		149
14761	0.6964201078579276	-		1	false		uniprotkb:P01610	taxid:9606	0.6099191027590927	uniprotkb:P01610		149
14762	0.4317687391314387	uniprotkb:P05305_EDN1(shortlabel)		2	false	P05305_EDN1	uniprotkb:P05305	taxid:9606	0.19551916427561025	uniprotkb:P05305		131
14763	0.3884372084696713	uniprotkb:P30989_NTSR1(shortlabel)		2	false	P30989_NTSR1	uniprotkb:P30989	taxid:9606	0.1576051448719049	uniprotkb:P30989		114
14764	1.04187e+07	uniprotkb:P51686_CCR9(shortlabel)		13	false	P51686_CCR9	uniprotkb:P51686	taxid:9606	1.3659e+06	uniprotkb:P51686		208
14765	0.462786130885055	uniprotkb:Q15759_MAPK11(shortlabel)		1	false	Q15759_MAPK11	uniprotkb:Q15759	taxid:9606	0.29157733983987516	uniprotkb:Q15759		55
14766	0.44580090302466524	uniprotkb:P32927_CSF2RB(shortlabel)		1	false	P32927_CSF2RB	uniprotkb:P32927	taxid:9606	0.2165924057256953	uniprotkb:P32927		39
14767	1.5232e+07	uniprotkb:Q5H8A3_NMS(shortlabel)		15	false	Q5H8A3_NMS	uniprotkb:Q5H8A3	taxid:9606	2.20099e+06	uniprotkb:Q5H8A3		321
14768	1.33999e+08	uniprotkb:P51685_CCR8(shortlabel)		11	false	P51685_CCR8	uniprotkb:P51685	taxid:9606	2.55175e+07	uniprotkb:P51685		206
14769	1.47827e+08	uniprotkb:P51684_CCR6(shortlabel)	3.0	12	true	P51684_CCR6	uniprotkb:P51684	taxid:9606	2.46143e+06	uniprotkb:P51684	P51684	211
14770	0.3884372084696713	uniprotkb:Q96P65_QRFPR(shortlabel)		2	false	Q96P65_QRFPR	uniprotkb:Q96P65	taxid:9606	0.1576051448719049	uniprotkb:Q96P65		114
14771	0.4317687391314387	uniprotkb:Q01344_IL5RA(shortlabel)		1	false	Q01344_IL5RA	uniprotkb:Q01344	taxid:9606	0.1966716936139376	uniprotkb:Q01344		35
14772	0.44580090302466524	uniprotkb:Q8IUC6_TICAM1(shortlabel)		1	false	Q8IUC6_TICAM1	uniprotkb:Q8IUC6	taxid:9606	0.23121668738717804	uniprotkb:Q8IUC6		42
14773	0.6964201078579276	-		1	false		uniprotkb:P01609	taxid:9606	0.6099191027590927	uniprotkb:P01609		149
14774	0.6964201078579276	-		1	false		uniprotkb:P01608	taxid:9606	0.6099191027590927	uniprotkb:P01608		149
14775	0.5879116213454246	uniprotkb:Q8N5V2_NGEF(shortlabel)		1	false	Q8N5V2_NGEF	uniprotkb:Q8N5V2	taxid:9606	0.432072847074915	uniprotkb:Q8N5V2		90
14776	0.6964201078579276	-		1	false		uniprotkb:P01607	taxid:9606	0.6099191027590927	uniprotkb:P01607		149
14777	9.70643e+11	uniprotkb:O60674_JAK2(shortlabel)		5	false	O60674_JAK2	uniprotkb:O60674	taxid:9606	2.10848e+12	uniprotkb:O60674		90
14778	0.6964201078579276	-		1	false		uniprotkb:P01606	taxid:9606	0.6099191027590927	uniprotkb:P01606		149
14779	0.6964201078579276	-		1	false		uniprotkb:P01605	taxid:9606	0.6099191027590927	uniprotkb:P01605		149
14780	0.6964201078579276	-		1	false		uniprotkb:P01604	taxid:9606	0.6099191027590927	uniprotkb:P01604		149
14781	581237	uniprotkb:Q15761_NPY5R(shortlabel)		13	false	Q15761_NPY5R	uniprotkb:Q15761	taxid:9606	16401	uniprotkb:Q15761		176
14782	0.6964201078579276	-		1	false		uniprotkb:P01603	taxid:9606	0.6099191027590927	uniprotkb:P01603		149
14783	0.6964201078579276	uniprotkb:P01602_IGKV1-5(shortlabel)		1	false	P01602_IGKV1-5	uniprotkb:P01602	taxid:9606	0.6099191027590927	uniprotkb:P01602		149
14784	0.24803643103970582	uniprotkb:P05556_ITGB1(shortlabel)		2	false	P05556_ITGB1	uniprotkb:P05556	taxid:9606	0.08236233643136642	uniprotkb:P05556		77
14785	0.6964201078579276	-		1	false		uniprotkb:P06887	taxid:9606	0.6197805744572945	uniprotkb:P06887		153
14786	0.6964201078579276	-		1	false		uniprotkb:P01601	taxid:9606	0.6099191027590927	uniprotkb:P01601		149
14787	0.6964201078579276	-		1	false		uniprotkb:P01600	taxid:9606	0.6099191027590927	uniprotkb:P01600		149
14788	0.6964201078579276	-		1	false		uniprotkb:P06889	taxid:9606	0.6197805744572945	uniprotkb:P06889		153
14789	0.2884779067557495	uniprotkb:Q92945_KHSRP(shortlabel)		1	false	Q92945_KHSRP	uniprotkb:Q92945	taxid:9606	0.10076022580463978	uniprotkb:Q92945		17
14790	0.6964201078579276	-		1	false		uniprotkb:P06888	taxid:9606	0.6197805744572945	uniprotkb:P06888		153
14791	0.6228777684883415	uniprotkb:P62993_GRB2(shortlabel)		3	false	P62993_GRB2	uniprotkb:P62993-1	taxid:9606	0.47267183771411947	uniprotkb:P62993-1		409
14792	0.25070206504257586	uniprotkb:P50120_RBP2(shortlabel)		1	false	P50120_RBP2	uniprotkb:P50120	taxid:9606	0.08372729253575022	uniprotkb:P50120		14
14793	0.44580090302466524	uniprotkb:Q9NQT4_EXOSC5(shortlabel)		1	false	Q9NQT4_EXOSC5	uniprotkb:Q9NQT4	taxid:9606	0.2165924057256953	uniprotkb:Q9NQT4		39
14794	0.462786130885055	uniprotkb:P29992_GNA11(shortlabel)		2	false	P29992_GNA11	uniprotkb:P29992	taxid:9606	0.3111805439034767	uniprotkb:P29992		181
14795	0.44580090302466524	uniprotkb:Q9NQT5_EXOSC3(shortlabel)		1	false	Q9NQT5_EXOSC3	uniprotkb:Q9NQT5	taxid:9606	0.2165924057256953	uniprotkb:Q9NQT5		39
14796	1.29111e+07	uniprotkb:O00585_CCL21(shortlabel)	3.0	12	true	O00585_CCL21	uniprotkb:O00585	taxid:9606	2.08801e+07	uniprotkb:O00585	O00585	208
14797	0.3347055444488734	uniprotkb:Q9HCJ0_TNRC6C(shortlabel)		1	false	Q9HCJ0_TNRC6C	uniprotkb:Q9HCJ0	taxid:9606	0.12299227662044727	uniprotkb:Q9HCJ0		21
14798	0.44580090302466524	uniprotkb:O14986_PIP5K1B(shortlabel)		1	false	O14986_PIP5K1B	uniprotkb:O14986	taxid:9606	0.23603215760330712	uniprotkb:O14986		43
14799	0.08762771097850677	uniprotkb:Q13794_PMAIP1(shortlabel)		1	false	Q13794_PMAIP1	uniprotkb:Q13794	taxid:9606	0.02465315505041243	uniprotkb:Q13794		4
14800	0.44580090302466524	uniprotkb:P50570_DNM2(shortlabel)		1	false	P50570_DNM2	uniprotkb:P50570	taxid:9606	0.23121668738717804	uniprotkb:P50570		42
14801	0.7849587424012042	uniprotkb:P01834_IGKC(shortlabel)		1	false	P01834_IGKC	uniprotkb:P01834	taxid:9606	0.7189458032433673	uniprotkb:P01834		200
14802	0.01582694824047485	uniprotkb:P38484_IFNGR2(shortlabel)		2	false	P38484_IFNGR2	uniprotkb:P38484	taxid:9606	0.0037560604436724996	uniprotkb:P38484		15
14803	0.5879116213454246	uniprotkb:Q92974_ARHGEF2(shortlabel)		1	false	Q92974_ARHGEF2	uniprotkb:Q92974	taxid:9606	0.432072847074915	uniprotkb:Q92974		90
14804	0.2058389846809065	uniprotkb:P21802_FGFR2(shortlabel)		1	false	P21802_FGFR2	uniprotkb:P21802	taxid:9606	0.06638061037078037	uniprotkb:P21802		11
14805	0.2058389846809065	uniprotkb:P40189_IL6ST(shortlabel)		1	false	P40189_IL6ST	uniprotkb:P40189-1	taxid:9606	0.06638061037078037	uniprotkb:P40189-1		11
14806	581237	uniprotkb:Q9Y5Y4_PTGDR2(shortlabel)		13	false	Q9Y5Y4_PTGDR2	uniprotkb:Q9Y5Y4	taxid:9606	16401	uniprotkb:Q9Y5Y4		176
14807	0.44580090302466524	uniprotkb:P58294_PROK1(shortlabel)		2	false	P58294_PROK1	uniprotkb:P58294	taxid:9606	0.23914048439889923	uniprotkb:P58294		150
14808	0.3347055444488734	uniprotkb:Q9UL18_AGO1(shortlabel)		1	false	Q9UL18_AGO1	uniprotkb:Q9UL18	taxid:9606	0.12299227662044727	uniprotkb:Q9UL18		21
14809	0.7849587424012042	uniprotkb:P0CG06_IGLC3(shortlabel)		1	false	P0CG06_IGLC3	uniprotkb:P0CG06	taxid:9606	0.727877388989817	uniprotkb:P0CG06		205
14810	0.7849587424012042	uniprotkb:P0CG05_IGLC2(shortlabel)		1	false	P0CG05_IGLC2	uniprotkb:P0CG05	taxid:9606	0.727877388989817	uniprotkb:P0CG05		205
14811	0.44580090302466524	uniprotkb:Q13315_ATM(shortlabel)		1	false	Q13315_ATM	uniprotkb:Q13315	taxid:9606	0.20669288600948965	uniprotkb:Q13315		37
14812	0.6964201078579276	uniprotkb:O14980_XPO1(shortlabel)		1	false	O14980_XPO1	uniprotkb:O14980	taxid:9606	0.5510689975306742	uniprotkb:O14980		127
14813	0.44580090302466524	uniprotkb:Q9UKP6_UTS2R(shortlabel)		2	false	Q9UKP6_UTS2R	uniprotkb:Q9UKP6	taxid:9606	0.24145771398273735	uniprotkb:Q9UKP6		151
14814	0.7849587424012042	uniprotkb:P0CG04_IGLC1(shortlabel)		1	false	P0CG04_IGLC1	uniprotkb:P0CG04	taxid:9606	0.727877388989817	uniprotkb:P0CG04		205
14815	0.44580090302466524	uniprotkb:Q15735_INPP5J(shortlabel)		1	false	Q15735_INPP5J	uniprotkb:Q15735	taxid:9606	0.2263716895049307	uniprotkb:Q15735		41
14816	0.0010181575243833232	uniprotkb:P26012_ITGB8(shortlabel)		2	false	P26012_ITGB8	uniprotkb:P26012	taxid:9606	2.24092e+12	uniprotkb:P26012		4
14817	0.16264127403366982	uniprotkb:Q8NFZ5_TNIP2(shortlabel)		1	false	Q8NFZ5_TNIP2	uniprotkb:Q8NFZ5	taxid:9606	0.048714563418697274	uniprotkb:Q8NFZ5		8
14818	2.05859e+06	uniprotkb:A8MTJ3_GNAT3(shortlabel)		13	false	A8MTJ3_GNAT3	uniprotkb:A8MTJ3	taxid:9606	30928.1	uniprotkb:A8MTJ3		222
14819	0.462786130885055	uniprotkb:O95750_FGF19(shortlabel)		1	false	O95750_FGF19	uniprotkb:O95750	taxid:9606	0.2871028368651528	uniprotkb:O95750		54
14820	0.3347055444488734	uniprotkb:Q8NDV7_TNRC6A(shortlabel)		1	false	Q8NDV7_TNRC6A	uniprotkb:Q8NDV7	taxid:9606	0.12299227662044727	uniprotkb:Q8NDV7		21
14821	0.7757625745564448	uniprotkb:Q01362_MS4A2(shortlabel)		1	false	Q01362_MS4A2	uniprotkb:Q01362	taxid:9606	0.6963304257741103	uniprotkb:Q01362		188
14822	0.5879116213454246	uniprotkb:P10911_MCF2(shortlabel)		1	false	P10911_MCF2	uniprotkb:P10911	taxid:9606	0.432072847074915	uniprotkb:P10911		90
14823	5.08129e+10	uniprotkb:P10912_GHR(shortlabel)		4	false	P10912_GHR	uniprotkb:P10912	taxid:9606	1.03084e+11	uniprotkb:P10912		23
14824	0.44580090302466524	uniprotkb:Q96P88_GNRHR2(shortlabel)		2	false	Q96P88_GNRHR2	uniprotkb:Q96P88	taxid:9606	0.23914048439889923	uniprotkb:Q96P88		150
14825	0.6951353057979704	uniprotkb:P51668_UBE2D1(shortlabel)		1	false	P51668_UBE2D1	uniprotkb:P51668	taxid:9606	0.5394782133991904	uniprotkb:P51668		123
14826	0.462786130885055	uniprotkb:P52757_CHN2(shortlabel)		1	false	P52757_CHN2	uniprotkb:P52757	taxid:9606	0.3135431393938937	uniprotkb:P52757		60
14827	7.91899e+08	uniprotkb:O00590_CCBP2(shortlabel)		4	false	O00590_CCBP2	uniprotkb:O00590	taxid:9606	1.56106e+09	uniprotkb:O00590		9
14828	0.4317687391314387	uniprotkb:P30990_NTS(shortlabel)		2	false	P30990_NTS	uniprotkb:P30990	taxid:9606	0.19551916427561025	uniprotkb:P30990		131
14829	0.7849587424012042	-		1	false		uniprotkb:P01825	taxid:9606	0.7609217282798276	uniprotkb:P01825		225
14830	0.462786130885055	uniprotkb:P00734_F2(shortlabel)		2	false	P00734_F2	uniprotkb:P00734	taxid:9606	0.27166959933542745	uniprotkb:P00734		164
14831	0.7849587424012042	-		1	false		uniprotkb:P01824	taxid:9606	0.7609217282798276	uniprotkb:P01824		225
14832	0.44580090302466524	uniprotkb:Q15743_GPR68(shortlabel)		2	false	Q15743_GPR68	uniprotkb:Q15743	taxid:9606	0.23451054511571598	uniprotkb:Q15743		148
14833	0.004539214860118117	uniprotkb:Q13322_GRB10(shortlabel)		2	false	Q13322_GRB10	uniprotkb:Q13322	taxid:9606	0.0010294678677971233	uniprotkb:Q13322		8
14834	0.12976742226961605	uniprotkb:P21810_BGN(shortlabel)		2	false	P21810_BGN	uniprotkb:P21810	taxid:9606	0.03824724024788684	uniprotkb:P21810		50
14835	0.3459978240352237	uniprotkb:Q9NZC2_TREM2(shortlabel)		1	false	Q9NZC2_TREM2	uniprotkb:Q9NZC2	taxid:9606	0.1284661777279108	uniprotkb:Q9NZC2		22
14836	4.02185e+07	uniprotkb:Q14416_GRM2(shortlabel)		13	false	Q14416_GRM2	uniprotkb:Q14416	taxid:9606	7.04305e+06	uniprotkb:Q14416		286
14837	1.33999e+08	uniprotkb:P51677_CCR3(shortlabel)	3.0	11	true	P51677_CCR3	uniprotkb:P51677	taxid:9606	2.55175e+07	uniprotkb:P51677	P51677	206
14838	581237	uniprotkb:P48039_MTNR1A(shortlabel)		13	false	P48039_MTNR1A	uniprotkb:P48039	taxid:9606	16401	uniprotkb:P48039		176
14839	1.0	uniprotkb:P51671_CCL11(shortlabel)	3.0	0	true	P51671_CCL11	uniprotkb:P51671	taxid:9606	1.0	uniprotkb:P51671	P51671	1
14840	0.43124138717993643	uniprotkb:O14511_NRG2(shortlabel)		1	false	O14511_NRG2	uniprotkb:O14511	taxid:9606	0.18652737512471892	uniprotkb:O14511		33
14841	0.44580090302466524	uniprotkb:Q9Y239_NOD1(shortlabel)		1	false	Q9Y239_NOD1	uniprotkb:Q9Y239	taxid:9606	0.2263716895049307	uniprotkb:Q9Y239		41
14842	1.04187e+07	uniprotkb:P46092_CCR10(shortlabel)		13	false	P46092_CCR10	uniprotkb:P46092	taxid:9606	1.3659e+06	uniprotkb:P46092		208
14843	0.3884372084696713	uniprotkb:P46094_XCR1(shortlabel)		2	false	P46094_XCR1	uniprotkb:P46094	taxid:9606	0.1576051448719049	uniprotkb:P46094		114
14844	1.33999e+08	uniprotkb:P51679_CCR4(shortlabel)		11	false	P51679_CCR4	uniprotkb:P51679	taxid:9606	2.55175e+07	uniprotkb:P51679		206
14845	0.44580090302466524	uniprotkb:P46093_GPR4(shortlabel)		2	false	P46093_GPR4	uniprotkb:P46093	taxid:9606	0.23451054511571598	uniprotkb:P46093		148
14846	0.2058389846809065	uniprotkb:P62136_PPP1CA(shortlabel)		1	false	P62136_PPP1CA	uniprotkb:P62136	taxid:9606	0.06638061037078037	uniprotkb:P62136		11
14847	0.3993716993027279	uniprotkb:P16234_PDGFRA(shortlabel)		1	false	P16234_PDGFRA	uniprotkb:P16234	taxid:9606	0.16586346171998462	uniprotkb:P16234		29
14848	0.7849587424012042	-		1	false		uniprotkb:P01818	taxid:9606	0.7609217282798276	uniprotkb:P01818		225
14849	0.7827037571968155	uniprotkb:P42224_STAT1(shortlabel)		1	false	P42224_STAT1	uniprotkb:P42224-1	taxid:9606	0.7152938642324965	uniprotkb:P42224-1		198
14850	0.7849587424012042	-		1	false		uniprotkb:P01817	taxid:9606	0.7609217282798276	uniprotkb:P01817		225
14851	0.7849587424012042	-		1	false		uniprotkb:P01816	taxid:9606	0.7609217282798276	uniprotkb:P01816		225
14852	0.7849587424012042	-		1	false		uniprotkb:P01815	taxid:9606	0.7609217282798276	uniprotkb:P01815		225
14853	581237	uniprotkb:P50391_NPY4R(shortlabel)		13	false	P50391_NPY4R	uniprotkb:P50391	taxid:9606	16401	uniprotkb:P50391		176
14854	0.7849587424012042	-		1	false		uniprotkb:P01814	taxid:9606	0.7609217282798276	uniprotkb:P01814		225
14855	0.4391124601301718	uniprotkb:P37173_TGFBR2(shortlabel)		1	false	P37173_TGFBR2	uniprotkb:P37173	taxid:9606	0.20169758934208848	uniprotkb:P37173		36
14856	0.025606795846945866	uniprotkb:P16471_PRLR(shortlabel)		2	false	P16471_PRLR	uniprotkb:P16471	taxid:9606	0.006665118153463422	uniprotkb:P16471		20
14857	0.1052980440240619	uniprotkb:P05106_ITGB3(shortlabel)		2	false	P05106_ITGB3	uniprotkb:P05106	taxid:9606	0.030229103547577577	uniprotkb:P05106		44
14858	0.462786130885055	uniprotkb:O43295_SRGAP3(shortlabel)		1	false	O43295_SRGAP3	uniprotkb:O43295	taxid:9606	0.3135431393938937	uniprotkb:O43295		60
14859	0.7815051367054698	uniprotkb:P42768_WAS(shortlabel)		1	false	P42768_WAS	uniprotkb:P42768	taxid:9606	0.7134506224086299	uniprotkb:P42768		197
14860	0.2884779067557495	uniprotkb:Q9UKV8_AGO2(shortlabel)		1	false	Q9UKV8_AGO2	uniprotkb:Q9UKV8	taxid:9606	0.10076022580463978	uniprotkb:Q9UKV8		17
14861	0.5879116213454246	uniprotkb:Q9NR80_ARHGEF4(shortlabel)		1	false	Q9NR80_ARHGEF4	uniprotkb:Q9NR80	taxid:9606	0.432072847074915	uniprotkb:Q9NR80		90
14862	581237	uniprotkb:O95977_S1PR4(shortlabel)		13	false	O95977_S1PR4	uniprotkb:O95977	taxid:9606	16401	uniprotkb:O95977		176
14863	0.5879116213454246	uniprotkb:Q9NR81_ARHGEF3(shortlabel)		1	false	Q9NR81_ARHGEF3	uniprotkb:Q9NR81	taxid:9606	0.432072847074915	uniprotkb:Q9NR81		90
14864	0.44580090302466524	uniprotkb:P52333_JAK3(shortlabel)		1	false	P52333_JAK3	uniprotkb:P52333	taxid:9606	0.22149698795719264	uniprotkb:P52333		40
14865	0.5730421539266887	uniprotkb:P50395_GDI2(shortlabel)		1	false	P50395_GDI2	uniprotkb:P50395	taxid:9606	0.4063389818752883	uniprotkb:P50395		83
14866	1.2121e+07	uniprotkb:P48061_CXCL12(shortlabel)		13	false	P48061_CXCL12	uniprotkb:P48061	taxid:9606	1.63547e+06	uniprotkb:P48061		211
14867	0.5607874353895668	uniprotkb:Q71DI3_HIST2H3A(shortlabel)		1	false	Q71DI3_HIST2H3A	uniprotkb:Q71DI3	taxid:9606	0.3949660788963839	uniprotkb:Q71DI3		80
14868	0.44580090302466524	uniprotkb:Q96KQ7_EHMT2(shortlabel)		1	false	Q96KQ7_EHMT2	uniprotkb:Q96KQ7	taxid:9606	0.24081827513948695	uniprotkb:Q96KQ7		44
14869	1.04187e+07	uniprotkb:P30542_ADORA1(shortlabel)		13	false	P30542_ADORA1	uniprotkb:P30542	taxid:9606	128549	uniprotkb:P30542		207
14870	0.09032067150074012	uniprotkb:P27361_MAPK3(shortlabel)		3	false	P27361_MAPK3	uniprotkb:P27361	taxid:9606	0.025583654319826867	uniprotkb:P27361		103
14871	0.5879116213454246	uniprotkb:Q9H8V3_ECT2(shortlabel)		1	false	Q9H8V3_ECT2	uniprotkb:Q9H8V3	taxid:9606	0.432072847074915	uniprotkb:Q9H8V3		90
14872	0.43124138717993643	uniprotkb:Q02297_NRG1(shortlabel)		1	false	Q02297_NRG1	uniprotkb:Q02297-10	taxid:9606	0.18652737512471892	uniprotkb:Q02297-10		33
14873	0.8668264693436915	uniprotkb:Q9UKW4_VAV3(shortlabel)		1	false	Q9UKW4_VAV3	uniprotkb:Q9UKW4	taxid:9606	0.848577491041719	uniprotkb:Q9UKW4		295
14874	0.3347055444488734	uniprotkb:Q9HCK5_AGO4(shortlabel)		1	false	Q9HCK5_AGO4	uniprotkb:Q9HCK5	taxid:9606	0.12299227662044727	uniprotkb:Q9HCK5		21
14875	0.41626952507846376	uniprotkb:P15153_RAC2(shortlabel)		2	false	P15153_RAC2	uniprotkb:P15153	taxid:9606	0.1752713789804058	uniprotkb:P15153		122
14876	0.4317687391314387	uniprotkb:P05113_IL5(shortlabel)		1	false	P05113_IL5	uniprotkb:P05113	taxid:9606	0.1966716936139376	uniprotkb:P05113		35
14877	0.462786130885055	uniprotkb:Q92502_STARD8(shortlabel)		1	false	Q92502_STARD8	uniprotkb:Q92502	taxid:9606	0.3135431393938937	uniprotkb:Q92502		60
14878	0.462786130885055	uniprotkb:P08620_FGF4(shortlabel)		1	false	P08620_FGF4	uniprotkb:P08620	taxid:9606	0.29157733983987516	uniprotkb:P08620		55
14879	0.19582488961432348	uniprotkb:Q9Y294_ASF1A(shortlabel)		1	false	Q9Y294_ASF1A	uniprotkb:Q9Y294	taxid:9606	0.060527693153518164	uniprotkb:Q9Y294		10
14880	0.3884372084696713	uniprotkb:Q15722_LTB4R(shortlabel)		2	false	Q15722_LTB4R	uniprotkb:Q15722	taxid:9606	0.1576051448719049	uniprotkb:Q15722		114
14881	0.4826396699264285	uniprotkb:P09958_FURIN(shortlabel)		1	false	P09958_FURIN	uniprotkb:P09958	taxid:9606	0.3348457040159432	uniprotkb:P09958		65
14882	0.7815051367054698	uniprotkb:Q92747_ARPC1A(shortlabel)		1	false	Q92747_ARPC1A	uniprotkb:Q92747	taxid:9606	0.7134506224086299	uniprotkb:Q92747		197
14883	2.03568e+09	uniprotkb:Q5UE93_PIK3R6(shortlabel)		14	false	Q5UE93_PIK3R6	uniprotkb:Q5UE93	taxid:9606	3.97396e+07	uniprotkb:Q5UE93		396
14884	581237	uniprotkb:P49146_NPY2R(shortlabel)		13	false	P49146_NPY2R	uniprotkb:P49146	taxid:9606	16401	uniprotkb:P49146		176
14885	0.4317687391314387	uniprotkb:Q15726_KISS1(shortlabel)		2	false	Q15726_KISS1	uniprotkb:Q15726	taxid:9606	0.19551916427561025	uniprotkb:Q15726		131
14886	581237	uniprotkb:Q13304_GPR17(shortlabel)		15	false	Q13304_GPR17	uniprotkb:Q13304	taxid:9606	141538	uniprotkb:Q13304		265
14887	1.04187e+07	uniprotkb:P28222_HTR1B(shortlabel)		13	false	P28222_HTR1B	uniprotkb:P28222	taxid:9606	1.00519e+06	uniprotkb:P28222		203
14888	0.44580090302466524	uniprotkb:P28223_HTR2A(shortlabel)		2	false	P28223_HTR2A	uniprotkb:P28223	taxid:9606	0.23682472619956413	uniprotkb:P28223		149
14889	1.04187e+07	uniprotkb:P28221_HTR1D(shortlabel)		13	false	P28221_HTR1D	uniprotkb:P28221	taxid:9606	1.00519e+06	uniprotkb:P28221		203
14890	0.25070206504257586	uniprotkb:P62140_PPP1CB(shortlabel)		1	false	P62140_PPP1CB	uniprotkb:P62140	taxid:9606	0.08372729253575022	uniprotkb:P62140		14
14891	1.04187e+07	uniprotkb:Q9BPV8_P2RY13(shortlabel)		13	false	Q9BPV8_P2RY13	uniprotkb:Q9BPV8	taxid:9606	1.3659e+06	uniprotkb:Q9BPV8		208
14892	0.462786130885055	uniprotkb:Q6ZRI8_ARHGAP36(shortlabel)		1	false	Q6ZRI8_ARHGAP36	uniprotkb:Q6ZRI8	taxid:9606	0.3135431393938937	uniprotkb:Q6ZRI8		60
14893	0.462786130885055	uniprotkb:Q8N264_ARHGAP24(shortlabel)		1	false	Q8N264_ARHGAP24	uniprotkb:Q8N264	taxid:9606	0.3135431393938937	uniprotkb:Q8N264		60
14894	0.4671724374106755	uniprotkb:A1A4S6_ARHGAP10(shortlabel)		1	false	A1A4S6_ARHGAP10	uniprotkb:A1A4S6	taxid:9606	0.31785607942487104	uniprotkb:A1A4S6		61
14895	0.2884779067557495	uniprotkb:Q9HCN6_GP6(shortlabel)		1	false	Q9HCN6_GP6	uniprotkb:Q9HCN6	taxid:9606	0.10076022580463978	uniprotkb:Q9HCN6		17
14896	0.0065058239532665065	uniprotkb:P06213_INSR(shortlabel)		3	false	P06213_INSR	uniprotkb:P06213	taxid:9606	0.001487934856297316	uniprotkb:P06213		37
14897	0.23688753063899418	uniprotkb:P07305_H1F0(shortlabel)		1	false	P07305_H1F0	uniprotkb:P07305	taxid:9606	0.07798020147350622	uniprotkb:P07305		13
14898	0.7849587424012042	uniprotkb:P08637_FCGR3A(shortlabel)		1	false	P08637_FCGR3A	uniprotkb:P08637	taxid:9606	0.7365325722200606	uniprotkb:P08637		210
14899	0.30263744993365355	uniprotkb:P0CG48_UBC(shortlabel)		5	false	P0CG48_UBC	uniprotkb:P0CG48	taxid:9606	0.10686432442633316	uniprotkb:P0CG48		409
14900	0.30263744993365355	uniprotkb:P0CG47_UBB(shortlabel)		5	false	P0CG47_UBB	uniprotkb:P0CG47	taxid:9606	0.10686432442633316	uniprotkb:P0CG47		409
14901	0.6617785716929213	uniprotkb:Q9H0H5_RACGAP1(shortlabel)		1	false	Q9H0H5_RACGAP1	uniprotkb:Q9H0H5	taxid:9606	0.5123242722483955	uniprotkb:Q9H0H5		114
14902	1.04187e+07	uniprotkb:Q13519_PNOC(shortlabel)		13	false	Q13519_PNOC	uniprotkb:Q13519	taxid:9606	1.3659e+06	uniprotkb:Q13519		208
14903	1.0	uniprotkb:O14543_SOCS3(shortlabel)	3.0	0	true	O14543_SOCS3	uniprotkb:O14543	taxid:9606	1.0	uniprotkb:O14543	O14543	38
14904	3.07473e+07	uniprotkb:Q8WXF3_RLN3(shortlabel)		13	false	Q8WXF3_RLN3	uniprotkb:Q8WXF3	taxid:9606	5.20791e+06	uniprotkb:Q8WXF3		279
14905	0.2219028099077149	uniprotkb:P08887_IL6R(shortlabel)		1	false	P08887_IL6R	uniprotkb:P08887-2	taxid:9606	0.0721980434149503	uniprotkb:P08887-2		12
14906	1.04187e+07	uniprotkb:P32745_SSTR3(shortlabel)		13	false	P32745_SSTR3	uniprotkb:P32745	taxid:9606	106947	uniprotkb:P32745		204
14907	0.3884372084696713	uniprotkb:Q9Y271_CYSLTR1(shortlabel)		2	false	Q9Y271_CYSLTR1	uniprotkb:Q9Y271	taxid:9606	0.1576051448719049	uniprotkb:Q9Y271		114
14908	0.462786130885055	uniprotkb:P22607_FGFR3(shortlabel)		1	false	P22607_FGFR3	uniprotkb:P22607-2	taxid:9606	0.2871028368651528	uniprotkb:P22607-2		54
14909	0.44580090302466524	uniprotkb:P30550_GRPR(shortlabel)		2	false	P30550_GRPR	uniprotkb:P30550	taxid:9606	0.23914048439889923	uniprotkb:P30550		150
14910	0.462786130885055	uniprotkb:P22607_FGFR3(shortlabel)		1	false	P22607_FGFR3	uniprotkb:P22607-1	taxid:9606	0.2871028368651528	uniprotkb:P22607-1		54
14911	0.44580090302466524	uniprotkb:O00398_P2RY10(shortlabel)		2	false	O00398_P2RY10	uniprotkb:O00398	taxid:9606	0.24145771398273735	uniprotkb:O00398		151
14912	1.04187e+07	uniprotkb:P61278_SST(shortlabel)		13	false	P61278_SST	uniprotkb:P61278	taxid:9606	1.3659e+06	uniprotkb:P61278		208
14913	0.2058389846809065	uniprotkb:P08887_IL6R(shortlabel)		1	false	P08887_IL6R	uniprotkb:P08887	taxid:9606	0.06638061037078037	uniprotkb:P08887		11
14914	0.462786130885055	uniprotkb:O14559_ARHGAP33(shortlabel)		1	false	O14559_ARHGAP33	uniprotkb:O14559	taxid:9606	0.3135431393938937	uniprotkb:O14559		60
14915	0.462786130885055	uniprotkb:O60890_OPHN1(shortlabel)		1	false	O60890_OPHN1	uniprotkb:O60890	taxid:9606	0.3135431393938937	uniprotkb:O60890		60
14916	0.25142049276680767	uniprotkb:P04049_RAF1(shortlabel)		2	false	P04049_RAF1	uniprotkb:P04049	taxid:9606	0.08420782054390688	uniprotkb:P04049		78
14917	0.3884372084696713	uniprotkb:P30559_OXTR(shortlabel)		2	false	P30559_OXTR	uniprotkb:P30559	taxid:9606	0.1576051448719049	uniprotkb:P30559		114
14918	0.5730421539266887	uniprotkb:P52566_ARHGDIB(shortlabel)		1	false	P52566_ARHGDIB	uniprotkb:P52566	taxid:9606	0.4063389818752883	uniprotkb:P52566		83
14919	0.462786130885055	uniprotkb:P50148_GNAQ(shortlabel)		2	false	P50148_GNAQ	uniprotkb:P50148	taxid:9606	0.3111805439034767	uniprotkb:P50148		181
14920	0.591251971298526	uniprotkb:P52565_ARHGDIA(shortlabel)		1	false	P52565_ARHGDIA	uniprotkb:P52565	taxid:9606	0.43565934727259814	uniprotkb:P52565		91
14921	0.462786130885055	uniprotkb:Q6ZW31_SYDE1(shortlabel)		1	false	Q6ZW31_SYDE1	uniprotkb:Q6ZW31	taxid:9606	0.3135431393938937	uniprotkb:Q6ZW31		60
14922	0.462786130885055	uniprotkb:Q9P227_ARHGAP23(shortlabel)		1	false	Q9P227_ARHGAP23	uniprotkb:Q9P227	taxid:9606	0.3135431393938937	uniprotkb:Q9P227		60
14923	1.04187e+07	uniprotkb:P30556_AGTR1(shortlabel)		15	false	P30556_AGTR1	uniprotkb:P30556	taxid:9606	1.06445e+06	uniprotkb:P30556		305
14924	0.6243034553281115	uniprotkb:Q96L33_RHOV(shortlabel)		1	false	Q96L33_RHOV	uniprotkb:Q96L33	taxid:9606	0.48032533787923604	uniprotkb:Q96L33		104
14925	0.08699231632452979	uniprotkb:P10721_KIT(shortlabel)		2	false	P10721_KIT	uniprotkb:P10721	taxid:9606	0.024141408358003484	uniprotkb:P10721		39
14926	1.04187e+07	uniprotkb:P55773_CCL23(shortlabel)		15	false	P55773_CCL23	uniprotkb:P55773-2	taxid:9606	1.01578e+06	uniprotkb:P55773-2		304
14927	0.44580090302466524	uniprotkb:P48426_PIP4K2A(shortlabel)		1	false	P48426_PIP4K2A	uniprotkb:P48426	taxid:9606	0.20669288600948965	uniprotkb:P48426		37
14928	0.01582694824047485	uniprotkb:P01579_IFNG(shortlabel)		2	false	P01579_IFNG	uniprotkb:P01579	taxid:9606	0.0037560604436724996	uniprotkb:P01579		15
14929	0.462786130885055	uniprotkb:P62979_RPS27A(shortlabel)		5	false	P62979_RPS27A	uniprotkb:P62979	taxid:9606	0.27565534294975014	uniprotkb:P62979		568
14930	0.44580090302466524	uniprotkb:Q96B26_EXOSC8(shortlabel)		1	false	Q96B26_EXOSC8	uniprotkb:Q96B26	taxid:9606	0.2165924057256953	uniprotkb:Q96B26		39
14931	0.462786130885055	uniprotkb:Q07960_ARHGAP1(shortlabel)		1	false	Q07960_ARHGAP1	uniprotkb:Q07960	taxid:9606	0.3135431393938937	uniprotkb:Q07960		60
14932	0.023658190963668318	uniprotkb:P01574_IFNB1(shortlabel)		2	false	P01574_IFNB1	uniprotkb:P01574	taxid:9606	0.006022084972570118	uniprotkb:P01574		19
14933	0.023658190963668318	uniprotkb:P01571_IFNA17(shortlabel)		2	false	P01571_IFNA17	uniprotkb:P01571	taxid:9606	0.006022084972570118	uniprotkb:P01571		19
14934	0.023658190963668318	uniprotkb:P01570_IFNA14(shortlabel)		2	false	P01570_IFNA14	uniprotkb:P01570	taxid:9606	0.006022084972570118	uniprotkb:P01570		19
14935	0.4317687391314387	uniprotkb:P15509_CSF2RA(shortlabel)		1	false	P15509_CSF2RA	uniprotkb:P15509	taxid:9606	0.1966716936139376	uniprotkb:P15509		35
14936	0.4812200351570922	uniprotkb:Q8WU20_FRS2(shortlabel)		1	false	Q8WU20_FRS2	uniprotkb:Q8WU20	taxid:9606	0.3306373064524327	uniprotkb:Q8WU20		64
14937	0.5375539706071127	uniprotkb:O00401_WASL(shortlabel)		2	false	O00401_WASL	uniprotkb:O00401	taxid:9606	0.377573793708728	uniprotkb:O00401		210
14938	1.04187e+07	uniprotkb:P14416_DRD2(shortlabel)		13	false	P14416_DRD2	uniprotkb:P14416	taxid:9606	1.20942e+06	uniprotkb:P14416		206
14939	1.25111e+08	uniprotkb:P80162_CXCL6(shortlabel)		12	false	P80162_CXCL6	uniprotkb:P80162	taxid:9606	1.97543e+07	uniprotkb:P80162		207
14940	1.04187e+07	uniprotkb:P35346_SSTR5(shortlabel)		13	false	P35346_SSTR5	uniprotkb:P35346	taxid:9606	106947	uniprotkb:P35346		204
14941	0.44580090302466524	uniprotkb:P60568_IL2(shortlabel)		1	false	P60568_IL2	uniprotkb:P60568	taxid:9606	0.21165776476754936	uniprotkb:P60568		38
14942	0.462786130885055	uniprotkb:Q5TG30_ARHGAP40(shortlabel)		1	false	Q5TG30_ARHGAP40	uniprotkb:Q5TG30	taxid:9606	0.3135431393938937	uniprotkb:Q5TG30		60
14943	0.462786130885055	uniprotkb:P62987_UBA52(shortlabel)		5	false	P62987_UBA52	uniprotkb:P62987	taxid:9606	0.2695195775593464	uniprotkb:P62987		563
14944	0.6964201078579276	uniprotkb:P62745_RHOB(shortlabel)		1	false	P62745_RHOB	uniprotkb:P62745	taxid:9606	0.5510689975306742	uniprotkb:P62745		127
14945	0.023658190963668318	uniprotkb:P01569_IFNA5(shortlabel)		2	false	P01569_IFNA5	uniprotkb:P01569	taxid:9606	0.006022084972570118	uniprotkb:P01569		19
14946	0.023658190963668318	uniprotkb:P01568_IFNA21(shortlabel)		2	false	P01568_IFNA21	uniprotkb:P01568	taxid:9606	0.006022084972570118	uniprotkb:P01568		19
14947	0.023658190963668318	uniprotkb:P01567_IFNA7(shortlabel)		2	false	P01567_IFNA7	uniprotkb:P01567	taxid:9606	0.006022084972570118	uniprotkb:P01567		19
14948	0.4239917209161038	uniprotkb:Q15369_TCEB1(shortlabel)		2	false	Q15369_TCEB1	uniprotkb:Q15369	taxid:9606	0.17974003097208993	uniprotkb:Q15369		124
14949	0.023658190963668318	uniprotkb:P01566_IFNA10(shortlabel)		2	false	P01566_IFNA10	uniprotkb:P01566	taxid:9606	0.006022084972570118	uniprotkb:P01566		19
14950	0.023658190963668318	uniprotkb:P01563_IFNA2(shortlabel)		2	false	P01563_IFNA2	uniprotkb:P01563	taxid:9606	0.006022084972570118	uniprotkb:P01563		19
14951	0.462786130885055	uniprotkb:P04626_ERBB2(shortlabel)		1	false	P04626_ERBB2	uniprotkb:P04626	taxid:9606	0.2643146269237043	uniprotkb:P04626		49
14952	0.023658190963668318	uniprotkb:P01562_IFNA1(shortlabel)		2	false	P01562_IFNA1	uniprotkb:P01562	taxid:9606	0.006022084972570118	uniprotkb:P01562		19
14953	0.48732411182760677	uniprotkb:Q9C0H5_ARHGAP39(shortlabel)		1	false	Q9C0H5_ARHGAP39	uniprotkb:Q9C0H5	taxid:9606	0.3390283533958566	uniprotkb:Q9C0H5		66
14954	0.007523994024499931	uniprotkb:P04629_NTRK1(shortlabel)		3	false	P04629_NTRK1	uniprotkb:P04629	taxid:9606	0.001735198621918166	uniprotkb:P04629		39
14955	0.4826396699264285	uniprotkb:P51617_IRAK1(shortlabel)		1	false	P51617_IRAK1	uniprotkb:P51617	taxid:9606	0.3348457040159432	uniprotkb:P51617		65
14956	0.4488141325553292	uniprotkb:P35348_ADRA1A(shortlabel)		2	false	P35348_ADRA1A	uniprotkb:P35348	taxid:9606	0.24609617029110398	uniprotkb:P35348		153
14957	0.462786130885055	uniprotkb:Q04206_RELA(shortlabel)		1	false	Q04206_RELA	uniprotkb:Q04206	taxid:9606	0.30920367179737457	uniprotkb:Q04206		59
14958	1.04187e+07	uniprotkb:Q03113_GNA12(shortlabel)		14	false	Q03113_GNA12	uniprotkb:Q03113	taxid:9606	65572.9	uniprotkb:Q03113		243
14959	581237	uniprotkb:P59540_TAS2R46(shortlabel)		13	false	P59540_TAS2R46	uniprotkb:P59540	taxid:9606	289228	uniprotkb:P59540		184
14960	1.04187e+07	uniprotkb:Q9NRJ3_CCL28(shortlabel)		13	false	Q9NRJ3_CCL28	uniprotkb:Q9NRJ3	taxid:9606	128549	uniprotkb:Q9NRJ3		207
14961	581237	uniprotkb:P59542_TAS2R19(shortlabel)		13	false	P59542_TAS2R19	uniprotkb:P59542	taxid:9606	289228	uniprotkb:P59542		184
14962	581237	uniprotkb:P59541_TAS2R30(shortlabel)		13	false	P59541_TAS2R30	uniprotkb:P59541	taxid:9606	289228	uniprotkb:P59541		184
14963	1.08297e+07	uniprotkb:P35372_OPRM1(shortlabel)		13	false	P35372_OPRM1	uniprotkb:P35372	taxid:9606	1.45087e+06	uniprotkb:P35372		209
14964	581237	uniprotkb:P59544_TAS2R50(shortlabel)		13	false	P59544_TAS2R50	uniprotkb:P59544	taxid:9606	289228	uniprotkb:P59544		184
14965	581237	uniprotkb:P59543_TAS2R20(shortlabel)		13	false	P59543_TAS2R20	uniprotkb:P59543	taxid:9606	289228	uniprotkb:P59543		184
14966	0.033508472947754976	uniprotkb:Q96RU7_TRIB3(shortlabel)		3	false	Q96RU7_TRIB3	uniprotkb:Q96RU7	taxid:9606	0.008753888148073787	uniprotkb:Q96RU7		69
14967	0.42972645843069596	uniprotkb:P07900_HSP90AA1(shortlabel)		2	false	P07900_HSP90AA1	uniprotkb:P07900	taxid:9606	0.1842272281119156	uniprotkb:P07900		126
14968	0.6965372235723639	uniprotkb:P27986_PIK3R1(shortlabel)		3	false	P27986_PIK3R1	uniprotkb:P27986	taxid:9606	0.620551344637197	uniprotkb:P27986		506
14969	1.0	uniprotkb:P04637_TP53(shortlabel)	3.0	0	true	P04637_TP53	uniprotkb:P04637	taxid:9606	1.0	uniprotkb:P04637	P04637	35
14970	0.3459978240352237	uniprotkb:Q9BT40_INPP5K(shortlabel)		1	false	Q9BT40_INPP5K	uniprotkb:Q9BT40	taxid:9606	0.1284661777279108	uniprotkb:Q9BT40		22
14971	6.64229e+07	uniprotkb:P51828_ADCY7(shortlabel)		13	false	P51828_ADCY7	uniprotkb:P51828	taxid:9606	1.20769e+08	uniprotkb:P51828		299
14972	0.44580090302466524	uniprotkb:Q02297_NRG1(shortlabel)		1	false	Q02297_NRG1	uniprotkb:Q02297	taxid:9606	0.22149698795719264	uniprotkb:Q02297		40
14973	1.0	uniprotkb:O00626_CCL22(shortlabel)	3.0	0	true	O00626_CCL22	uniprotkb:O00626	taxid:9606	1.0	uniprotkb:O00626	O00626	1
14974	581237	uniprotkb:P59551_TAS2R60(shortlabel)		13	false	P59551_TAS2R60	uniprotkb:P59551	taxid:9606	289228	uniprotkb:P59551		184
14975	0.462786130885055	uniprotkb:P56282_POLE2(shortlabel)		1	false	P56282_POLE2	uniprotkb:P56282	taxid:9606	0.30920367179737457	uniprotkb:P56282		59
14976	0.19582488961432348	uniprotkb:Q9NPG3_UBN1(shortlabel)		1	false	Q9NPG3_UBN1	uniprotkb:Q9NPG3	taxid:9606	0.060527693153518164	uniprotkb:Q9NPG3		10
14977	0.4488141325553292	uniprotkb:P35368_ADRA1B(shortlabel)		2	false	P35368_ADRA1B	uniprotkb:P35368	taxid:9606	0.24609617029110398	uniprotkb:P35368		153
14978	0.44580090302466524	uniprotkb:P35367_HRH1(shortlabel)		2	false	P35367_HRH1	uniprotkb:P35367	taxid:9606	0.24145771398273735	uniprotkb:P35367		151
14979	1.12404e+09	uniprotkb:Q08828_ADCY1(shortlabel)		13	false	Q08828_ADCY1	uniprotkb:Q08828	taxid:9606	2.09749e+08	uniprotkb:Q08828		313
14980	0.462786130885055	uniprotkb:Q9P2F6_ARHGAP20(shortlabel)		1	false	Q9P2F6_ARHGAP20	uniprotkb:Q9P2F6	taxid:9606	0.3135431393938937	uniprotkb:Q9P2F6		60
14981	0.6964201078579276	uniprotkb:A2NJV5_IGKVA18(shortlabel)		1	false	A2NJV5_IGKVA18	uniprotkb:A2NJV5	taxid:9606	0.6099191027590927	uniprotkb:A2NJV5		149
14982	0.2058389846809065	uniprotkb:P01308_INS(shortlabel)		3	false	P01308_INS	uniprotkb:P01308	taxid:9606	0.06545861944877375	uniprotkb:P01308		150
14983	1.04187e+07	uniprotkb:P10082_PYY(shortlabel)		13	false	P10082_PYY	uniprotkb:P10082	taxid:9606	1.13748e+06	uniprotkb:P10082		205
14984	1.04187e+07	uniprotkb:P01303_NPY(shortlabel)		13	false	P01303_NPY	uniprotkb:P01303	taxid:9606	1.13748e+06	uniprotkb:P01303		205
14985	0.3884372084696713	uniprotkb:Q9GZQ6_NPFFR1(shortlabel)		2	false	Q9GZQ6_NPFFR1	uniprotkb:Q9GZQ6	taxid:9606	0.1576051448719049	uniprotkb:Q9GZQ6		114
14986	0.18068936719144826	uniprotkb:Q8N726_CDKN2A(shortlabel)		1	false	Q8N726_CDKN2A	uniprotkb:Q8N726	taxid:9606	0.05463908137081115	uniprotkb:Q8N726		9
14987	0.462786130885055	uniprotkb:Q7Z5H3_ARHGAP22(shortlabel)		1	false	Q7Z5H3_ARHGAP22	uniprotkb:Q7Z5H3	taxid:9606	0.3135431393938937	uniprotkb:Q7Z5H3		60
14988	0.462786130885055	uniprotkb:P12034_FGF5(shortlabel)		1	false	P12034_FGF5	uniprotkb:P12034-1	taxid:9606	0.29157733983987516	uniprotkb:P12034-1		55
14989	1.04187e+07	uniprotkb:Q8N729_NPW(shortlabel)		13	false	Q8N729_NPW	uniprotkb:Q8N729	taxid:9606	128549	uniprotkb:Q8N729		207
14990	0.7849587424012042	-		1	false		uniprotkb:P01782	taxid:9606	0.7609217282798276	uniprotkb:P01782		225
14991	0.7849587424012042	-		1	false		uniprotkb:P01781	taxid:9606	0.7609217282798276	uniprotkb:P01781		225
14992	0.7849587424012042	-		1	false		uniprotkb:P01780	taxid:9606	0.7609217282798276	uniprotkb:P01780		225
14993	1.5232e+07	uniprotkb:Q9GZQ4_NMUR2(shortlabel)		15	false	Q9GZQ4_NMUR2	uniprotkb:Q9GZQ4	taxid:9606	2.20099e+06	uniprotkb:Q9GZQ4		321
14994	0.44580090302466524	uniprotkb:Q9Y2L1_DIS3(shortlabel)		1	false	Q9Y2L1_DIS3	uniprotkb:Q9Y2L1	taxid:9606	0.2165924057256953	uniprotkb:Q9Y2L1		39
14995	0.19582488961432348	uniprotkb:P52926_HMGA2(shortlabel)		1	false	P52926_HMGA2	uniprotkb:P52926	taxid:9606	0.060527693153518164	uniprotkb:P52926		10
14996	0.2219028099077149	uniprotkb:Q03135_CAV1(shortlabel)		1	false	Q03135_CAV1	uniprotkb:Q03135	taxid:9606	0.0721980434149503	uniprotkb:Q03135		12
14997	0.3884372084696713	uniprotkb:Q16881_TXNRD1(shortlabel)		1	false	Q16881_TXNRD1	uniprotkb:Q16881	taxid:9606	0.15003126098034253	uniprotkb:Q16881		26
14998	0.44580090302466524	uniprotkb:O14843_FFAR3(shortlabel)		2	false	O14843_FFAR3	uniprotkb:O14843	taxid:9606	0.24145771398273735	uniprotkb:O14843		151
14999	0.462786130885055	uniprotkb:Q15796_SMAD2(shortlabel)		1	false	Q15796_SMAD2	uniprotkb:Q15796	taxid:9606	0.29157733983987516	uniprotkb:Q15796		55
15000	0.4488141325553292	uniprotkb:O14842_FFAR1(shortlabel)		2	false	O14842_FFAR1	uniprotkb:O14842	taxid:9606	0.24377631040430886	uniprotkb:O14842		152
15001	0.462786130885055	uniprotkb:Q15311_RALBP1(shortlabel)		1	false	Q15311_RALBP1	uniprotkb:Q15311	taxid:9606	0.3135431393938937	uniprotkb:Q15311		60
15002	0.7849587424012042	-		1	false		uniprotkb:P01779	taxid:9606	0.7609217282798276	uniprotkb:P01779		225
15003	0.7849587424012042	-		1	false		uniprotkb:P01778	taxid:9606	0.7609217282798276	uniprotkb:P01778		225
15004	1.25111e+08	uniprotkb:P25106_CXCR7(shortlabel)		12	false	P25106_CXCR7	uniprotkb:P25106	taxid:9606	1.97543e+07	uniprotkb:P25106		207
15005	0.7849587424012042	-		1	false		uniprotkb:P01777	taxid:9606	0.7609217282798276	uniprotkb:P01777		225
15006	0.6026218006789105	uniprotkb:Q9UM13_ANAPC10(shortlabel)		1	false	Q9UM13_ANAPC10	uniprotkb:Q9UM13	taxid:9606	0.45326386156327625	uniprotkb:Q9UM13		96
15007	0.7849587424012042	-		1	false		uniprotkb:P01776	taxid:9606	0.7609217282798276	uniprotkb:P01776		225
15008	0.0010181575243833232	uniprotkb:Q9Y4U1_MMACHC(shortlabel)		2	false	Q9Y4U1_MMACHC	uniprotkb:Q9Y4U1	taxid:9606	2.24092e+12	uniprotkb:Q9Y4U1		4
15009	0.392951328088675	uniprotkb:Q9UM11_FZR1(shortlabel)		2	false	Q9UM11_FZR1	uniprotkb:Q9UM11	taxid:9606	0.16198809451012786	uniprotkb:Q9UM11		116
15010	0.7849587424012042	-		1	false		uniprotkb:P01775	taxid:9606	0.7609217282798276	uniprotkb:P01775		225
15011	0.7849587424012042	-		1	false		uniprotkb:P01774	taxid:9606	0.7609217282798276	uniprotkb:P01774		225
15012	1.75871e+07	uniprotkb:P04899_GNAI2(shortlabel)		13	false	P04899_GNAI2	uniprotkb:P04899	taxid:9606	260861	uniprotkb:P04899		219
15013	0.3884372084696713	uniprotkb:P25103_TACR1(shortlabel)		2	false	P25103_TACR1	uniprotkb:P25103	taxid:9606	0.1576051448719049	uniprotkb:P25103		114
15014	0.7849587424012042	-		1	false		uniprotkb:P01773	taxid:9606	0.7609217282798276	uniprotkb:P01773		225
15015	0.7849587424012042	-		1	false		uniprotkb:P01772	taxid:9606	0.7609217282798276	uniprotkb:P01772		225
15016	0.3919820593770829	uniprotkb:P25105_PTAFR(shortlabel)		2	false	P25105_PTAFR	uniprotkb:P25105	taxid:9606	0.15979364334415053	uniprotkb:P25105		115
15017	0.7849587424012042	-		1	false		uniprotkb:P01771	taxid:9606	0.7609217282798276	uniprotkb:P01771		225
15018	0.462786130885055	uniprotkb:Q9Y6Y9_LY96(shortlabel)		1	false	Q9Y6Y9_LY96	uniprotkb:Q9Y6Y9	taxid:9606	0.30483751803183	uniprotkb:Q9Y6Y9		58
15019	0.7849587424012042	-		1	false		uniprotkb:P01770	taxid:9606	0.7609217282798276	uniprotkb:P01770		225
15020	0.3884372084696713	uniprotkb:P25101_EDNRA(shortlabel)		2	false	P25101_EDNRA	uniprotkb:P25101	taxid:9606	0.1576051448719049	uniprotkb:P25101		114
15021	0.4488141325553292	uniprotkb:P25100_ADRA1D(shortlabel)		2	false	P25100_ADRA1D	uniprotkb:P25100	taxid:9606	0.24609617029110398	uniprotkb:P25100		153
15022	0.462786130885055	uniprotkb:O00206_TLR4(shortlabel)		1	false	O00206_TLR4	uniprotkb:O00206	taxid:9606	0.30483751803183	uniprotkb:O00206		58
15023	0.6964201078579276	uniprotkb:P52735_VAV2(shortlabel)		2	false	P52735_VAV2	uniprotkb:P52735	taxid:9606	0.571052018159504	uniprotkb:P52735		304
15024	581237	uniprotkb:P18825_ADRA2C(shortlabel)		13	false	P18825_ADRA2C	uniprotkb:P18825	taxid:9606	16401	uniprotkb:P18825		176
15025	0.04487619024971783	uniprotkb:Q06828_FMOD(shortlabel)		2	false	Q06828_FMOD	uniprotkb:Q06828	taxid:9606	0.011981298640833757	uniprotkb:Q06828		27
15026	0.08762771097850677	uniprotkb:Q13145_BAMBI(shortlabel)		1	false	Q13145_BAMBI	uniprotkb:Q13145	taxid:9606	0.02465315505041243	uniprotkb:Q13145		4
15027	0.7849587424012042	-		1	false		uniprotkb:P01769	taxid:9606	0.7609217282798276	uniprotkb:P01769		225
15028	0.7849587424012042	-		1	false		uniprotkb:P01768	taxid:9606	0.7609217282798276	uniprotkb:P01768		225
15029	0.7849587424012042	-		1	false		uniprotkb:P01767	taxid:9606	0.7609217282798276	uniprotkb:P01767		225
15030	0.7849587424012042	-		1	false		uniprotkb:P01766	taxid:9606	0.7609217282798276	uniprotkb:P01766		225
15031	0.7849587424012042	-		1	false		uniprotkb:P01765	taxid:9606	0.7609217282798276	uniprotkb:P01765		225
15032	0.7849587424012042	-		1	false		uniprotkb:P01764	taxid:9606	0.7609217282798276	uniprotkb:P01764		225
15033	0.7849587424012042	-		1	false		uniprotkb:P01763	taxid:9606	0.7609217282798276	uniprotkb:P01763		225
15034	0.7849587424012042	-		1	false		uniprotkb:P01762	taxid:9606	0.7609217282798276	uniprotkb:P01762		225
15035	0.7849587424012042	-		1	false		uniprotkb:P01761	taxid:9606	0.7609217282798276	uniprotkb:P01761		225
15036	0.4254374566516313	uniprotkb:P25116_F2R(shortlabel)		2	false	P25116_F2R	uniprotkb:P25116	taxid:9606	0.1819813809792145	uniprotkb:P25116		125
15037	0.7849587424012042	-		1	false		uniprotkb:P01760	taxid:9606	0.7609217282798276	uniprotkb:P01760		225
15038	0.8671491666940748	uniprotkb:P12931_SRC(shortlabel)		1	false	P12931_SRC	uniprotkb:P12931-1	taxid:9606	0.8505530103937098	uniprotkb:P12931-1		297
15039	1.04187e+07	uniprotkb:P30939_HTR1F(shortlabel)		13	false	P30939_HTR1F	uniprotkb:P30939	taxid:9606	1.00519e+06	uniprotkb:P30939		203
15040	0.7849587424012042	uniprotkb:Q6PIL0_IGHV7-81(shortlabel)		1	false	Q6PIL0_IGHV7-81	uniprotkb:Q6PIL0	taxid:9606	0.7609217282798276	uniprotkb:Q6PIL0		225
15041	0.6243034553281115	uniprotkb:O00212_RHOD(shortlabel)		1	false	O00212_RHOD	uniprotkb:O00212	taxid:9606	0.48032533787923604	uniprotkb:O00212		104
15042	0.392951328088675	uniprotkb:O00459_PIK3R2(shortlabel)		4	false	O00459_PIK3R2	uniprotkb:O00459	taxid:9606	0.1620689209628889	uniprotkb:O00459		343
15043	0.44580090302466524	uniprotkb:P40763_STAT3(shortlabel)		1	false	P40763_STAT3	uniprotkb:P40763	taxid:9606	0.22149698795719264	uniprotkb:P40763		40
15044	1.04187e+07	uniprotkb:Q9BXA5_SUCNR1(shortlabel)		13	false	Q9BXA5_SUCNR1	uniprotkb:Q9BXA5	taxid:9606	1.3659e+06	uniprotkb:Q9BXA5		208
15045	0.6964201078579276	-		1	false		uniprotkb:P04430	taxid:9606	0.6099191027590927	uniprotkb:P04430		149
15046	0.6964201078579276	-		1	false		uniprotkb:P04431	taxid:9606	0.6099191027590927	uniprotkb:P04431		149
15047	0.7849587424012042	uniprotkb:Q9Y6W5_WASF2(shortlabel)		1	false	Q9Y6W5_WASF2	uniprotkb:Q9Y6W5	taxid:9606	0.7296302679256416	uniprotkb:Q9Y6W5		206
15048	0.6964201078579276	-		1	false		uniprotkb:P04432	taxid:9606	0.6099191027590927	uniprotkb:P04432		149
15049	0.6964201078579276	-		1	false		uniprotkb:P04433	taxid:9606	0.6099191027590927	uniprotkb:P04433		149
15050	0.4488141325553292	uniprotkb:O43353_RIPK2(shortlabel)		1	false	O43353_RIPK2	uniprotkb:O43353	taxid:9606	0.24557521397434529	uniprotkb:O43353		45
15051	0.6964201078579276	-		1	false		uniprotkb:P04434	taxid:9606	0.6099191027590927	uniprotkb:P04434		149
15052	0.6320424285726379	uniprotkb:O14827_RASGRF2(shortlabel)		1	false	O14827_RASGRF2	uniprotkb:O14827	taxid:9606	0.4868843588526063	uniprotkb:O14827		106
15053	0.7815051367054698	uniprotkb:P07947_YES1(shortlabel)		1	false	P07947_YES1	uniprotkb:P07947	taxid:9606	0.7134506224086299	uniprotkb:P07947		197
15054	0.7849587424012042	-		1	false		uniprotkb:P04438	taxid:9606	0.7609217282798276	uniprotkb:P04438		225
15055	0.4317687391314387	uniprotkb:Q9UHF0_TAC3(shortlabel)		2	false	Q9UHF0_TAC3	uniprotkb:Q9UHF0	taxid:9606	0.19551916427561025	uniprotkb:Q9UHF0		131
15056	0.7920483017184056	uniprotkb:P07948_LYN(shortlabel)		1	false	P07948_LYN	uniprotkb:P07948	taxid:9606	0.7685521320023572	uniprotkb:P07948		230
15057	0.44580090302466524	uniprotkb:P30968_GNRHR(shortlabel)		2	false	P30968_GNRHR	uniprotkb:P30968	taxid:9606	0.23914048439889923	uniprotkb:P30968		150
15058	0.462786130885055	uniprotkb:Q9GZV9_FGF23(shortlabel)		1	false	Q9GZV9_FGF23	uniprotkb:Q9GZV9	taxid:9606	0.29157733983987516	uniprotkb:Q9GZV9		55
15059	0.462786130885055	uniprotkb:Q9UBU3_GHRL(shortlabel)		2	false	Q9UBU3_GHRL	uniprotkb:Q9UBU3-1	taxid:9606	0.27166959933542745	uniprotkb:Q9UBU3-1		164
15060	0.10561181877713438	uniprotkb:Q99683_MAP3K5(shortlabel)		1	false	Q99683_MAP3K5	uniprotkb:Q99683	taxid:9606	0.030723438189711818	uniprotkb:Q99683		5
15061	0.462786130885055	uniprotkb:Q96PU5_NEDD4L(shortlabel)		1	false	Q96PU5_NEDD4L	uniprotkb:Q96PU5	taxid:9606	0.2871028368651528	uniprotkb:Q96PU5		54
15062	0.007147692567240194	uniprotkb:P18848_ATF4(shortlabel)		2	false	P18848_ATF4	uniprotkb:P18848	taxid:9606	0.0016415753264475085	uniprotkb:P18848		10
15063	0.2884779067557495	uniprotkb:O60934_NBN(shortlabel)		1	false	O60934_NBN	uniprotkb:O60934	taxid:9606	0.10076022580463978	uniprotkb:O60934		17
15064	0.462786130885055	uniprotkb:Q68EM7_ARHGAP17(shortlabel)		1	false	Q68EM7_ARHGAP17	uniprotkb:Q68EM7	taxid:9606	0.3135431393938937	uniprotkb:Q68EM7		60
15065	0.44580090302466524	uniprotkb:Q99677_LPAR4(shortlabel)		2	false	Q99677_LPAR4	uniprotkb:Q99677	taxid:9606	0.24145771398273735	uniprotkb:Q99677		151
15066	0.7849587424012042	-		1	false		uniprotkb:P01744	taxid:9606	0.7609217282798276	uniprotkb:P01744		225
15067	0.6026218006789105	uniprotkb:Q9H1A4_ANAPC1(shortlabel)		1	false	Q9H1A4_ANAPC1	uniprotkb:Q9H1A4	taxid:9606	0.45326386156327625	uniprotkb:Q9H1A4		96
15068	0.7849587424012042	-		1	false		uniprotkb:P01743	taxid:9606	0.7609217282798276	uniprotkb:P01743		225
15069	0.7849587424012042	-		1	false		uniprotkb:P01742	taxid:9606	0.7609217282798276	uniprotkb:P01742		225
15070	0.6964201078579276	-		1	false		uniprotkb:P04206	taxid:9606	0.6099191027590927	uniprotkb:P04206		149
15071	0.6964201078579276	-		1	false		uniprotkb:P04207	taxid:9606	0.6099191027590927	uniprotkb:P04207		149
15072	0.6964201078579276	-		1	false		uniprotkb:P04208	taxid:9606	0.6197805744572945	uniprotkb:P04208		153
15073	0.6964201078579276	-		1	false		uniprotkb:P04209	taxid:9606	0.6197805744572945	uniprotkb:P04209		153
15074	0.023983068877587395	uniprotkb:Q9Y314_NOSIP(shortlabel)		1	false	Q9Y314_NOSIP	uniprotkb:Q9Y314	taxid:9606	0.006219532694570511	uniprotkb:Q9Y314		1
15075	0.2884779067557495	uniprotkb:Q05513_PRKCZ(shortlabel)		1	false	Q05513_PRKCZ	uniprotkb:Q05513	taxid:9606	0.10076022580463978	uniprotkb:Q05513		17
15076	0.3884372084696713	uniprotkb:Q969F8_KISS1R(shortlabel)		2	false	Q969F8_KISS1R	uniprotkb:Q969F8	taxid:9606	0.1576051448719049	uniprotkb:Q969F8		114
15077	5.34314e+11	uniprotkb:Q9NS15_LTBP3(shortlabel)		2	false	Q9NS15_LTBP3	uniprotkb:Q9NS15	taxid:9606	1.12487e+12	uniprotkb:Q9NS15		3
15078	1.04187e+07	uniprotkb:P31391_SSTR4(shortlabel)		13	false	P31391_SSTR4	uniprotkb:P31391	taxid:9606	106947	uniprotkb:P31391		204
15079	0.44580090302466524	uniprotkb:P12872_MLN(shortlabel)		2	false	P12872_MLN	uniprotkb:P12872	taxid:9606	0.24145771398273735	uniprotkb:P12872		151
15080	0.5730421539266887	uniprotkb:P31150_GDI1(shortlabel)		1	false	P31150_GDI1	uniprotkb:P31150	taxid:9606	0.4063389818752883	uniprotkb:P31150		83
15081	0.6964201078579276	uniprotkb:P08134_RHOC(shortlabel)		1	false	P08134_RHOC	uniprotkb:P08134	taxid:9606	0.5481981978259791	uniprotkb:P08134		126
15082	0.003461614271476409	uniprotkb:P23526_AHCY(shortlabel)		2	false	P23526_AHCY	uniprotkb:P23526	taxid:9606	7.75137e+10	uniprotkb:P23526		7
15083	0.7273882960465683	uniprotkb:P60953_CDC42(shortlabel)		2	false	P60953_CDC42	uniprotkb:P60953	taxid:9606	0.6494289762788978	uniprotkb:P60953		350
15084	0.462786130885055	uniprotkb:A7KAX9_ARHGAP32(shortlabel)		1	false	A7KAX9_ARHGAP32	uniprotkb:A7KAX9	taxid:9606	0.3135431393938937	uniprotkb:A7KAX9		60
15085	0.462786130885055	uniprotkb:P04085_PDGFA(shortlabel)		1	false	P04085_PDGFA	uniprotkb:P04085-2	taxid:9606	0.2871028368651528	uniprotkb:P04085-2		54
15086	0.462786130885055	uniprotkb:P04085_PDGFA(shortlabel)		1	false	P04085_PDGFA	uniprotkb:P04085-1	taxid:9606	0.2871028368651528	uniprotkb:P04085-1		54
15087	0.44580090302466524	uniprotkb:O15056_SYNJ2(shortlabel)		1	false	O15056_SYNJ2	uniprotkb:O15056	taxid:9606	0.20669288600948965	uniprotkb:O15056		37
15088	0.8669911955143238	uniprotkb:P60709_ACTB(shortlabel)		1	false	P60709_ACTB	uniprotkb:P60709	taxid:9606	0.8495684059393948	uniprotkb:P60709		296
15089	0.4317687391314387	uniprotkb:P01178_OXT(shortlabel)		2	false	P01178_OXT	uniprotkb:P01178	taxid:9606	0.19551916427561025	uniprotkb:P01178		131
15090	1.33999e+08	uniprotkb:P32246_CCR1(shortlabel)	3.0	11	true	P32246_CCR1	uniprotkb:P32246	taxid:9606	2.55175e+07	uniprotkb:P32246	P32246	206
15091	1.29111e+07	uniprotkb:P32248_CCR7(shortlabel)	3.0	12	true	P32248_CCR7	uniprotkb:P32248	taxid:9606	2.08801e+07	uniprotkb:P32248	P32248	208
15092	0.5820004051299488	uniprotkb:P68431_HIST1H3A(shortlabel)		1	false	P68431_HIST1H3A	uniprotkb:P68431	taxid:9606	0.41380507273832723	uniprotkb:P68431		85
15093	0.1251173274717263	uniprotkb:P35754_GLRX(shortlabel)		1	false	P35754_GLRX	uniprotkb:P35754	taxid:9606	0.03675695649169375	uniprotkb:P35754		6
15094	1.19782e+08	uniprotkb:Q07325_CXCL9(shortlabel)		12	false	Q07325_CXCL9	uniprotkb:Q07325	taxid:9606	1.86837e+07	uniprotkb:Q07325		206
15095	0.462786130885055	uniprotkb:P17096_HMGA1(shortlabel)		1	false	P17096_HMGA1	uniprotkb:P17096	taxid:9606	0.25967268306220653	uniprotkb:P17096		48
15096	0.462786130885055	uniprotkb:Q8IWW6_ARHGAP12(shortlabel)		1	false	Q8IWW6_ARHGAP12	uniprotkb:Q8IWW6	taxid:9606	0.3135431393938937	uniprotkb:Q8IWW6		60
15097	0.8224639824721948	uniprotkb:P22681_CBL(shortlabel)		1	false	P22681_CBL	uniprotkb:P22681	taxid:9606	0.8020007637695373	uniprotkb:P22681		254
15098	0.5879116213454246	uniprotkb:O15068_MCF2L(shortlabel)		1	false	O15068_MCF2L	uniprotkb:O15068	taxid:9606	0.432072847074915	uniprotkb:O15068		90
15099	6.64229e+07	uniprotkb:O43306_ADCY6(shortlabel)		13	false	O43306_ADCY6	uniprotkb:O43306	taxid:9606	1.20769e+08	uniprotkb:O43306		299
15100	0.462786130885055	uniprotkb:Q9UJA3_MCM8(shortlabel)		1	false	Q9UJA3_MCM8	uniprotkb:Q9UJA3	taxid:9606	0.29157733983987516	uniprotkb:Q9UJA3		55
15101	0.1251173274717263	uniprotkb:P34896_SHMT1(shortlabel)		1	false	P34896_SHMT1	uniprotkb:P34896	taxid:9606	0.03675695649169375	uniprotkb:P34896		6
15102	0.462786130885055	uniprotkb:O75116_ROCK2(shortlabel)		1	false	O75116_ROCK2	uniprotkb:O75116	taxid:9606	0.29157733983987516	uniprotkb:O75116		55
15103	0.6026218006789105	uniprotkb:O43307_ARHGEF9(shortlabel)		1	false	O43307_ARHGEF9	uniprotkb:O43307	taxid:9606	0.45326386156327625	uniprotkb:O43307		96
15104	0.44580090302466524	uniprotkb:P32239_CCKBR(shortlabel)		2	false	P32239_CCKBR	uniprotkb:P32239	taxid:9606	0.24145771398273735	uniprotkb:P32239		151
15105	0.3884372084696713	uniprotkb:P32238_CCKAR(shortlabel)		2	false	P32238_CCKAR	uniprotkb:P32238	taxid:9606	0.1576051448719049	uniprotkb:P32238		114
15106	0.44580090302466524	uniprotkb:Q86XR7_TICAM2(shortlabel)		1	false	Q86XR7_TICAM2	uniprotkb:Q86XR7	taxid:9606	0.23121668738717804	uniprotkb:Q86XR7		42
15107	1.5232e+07	uniprotkb:P41180_CASR(shortlabel)		15	false	P41180_CASR	uniprotkb:P41180	taxid:9606	2.20099e+06	uniprotkb:P41180		321
15108	1.0	uniprotkb:P13500_CCL2(shortlabel)	3.0	0	true	P13500_CCL2	uniprotkb:P13500	taxid:9606	1.0	uniprotkb:P13500	P13500	2
15109	0.19582488961432348	uniprotkb:P30085_CMPK1(shortlabel)		1	false	P30085_CMPK1	uniprotkb:P30085	taxid:9606	0.060527693153518164	uniprotkb:P30085		10
15110	0.462786130885055	uniprotkb:P22455_FGFR4(shortlabel)		1	false	P22455_FGFR4	uniprotkb:P22455	taxid:9606	0.2871028368651528	uniprotkb:P22455		54
15111	0.44580090302466524	uniprotkb:O43555_GNRH2(shortlabel)		2	false	O43555_GNRH2	uniprotkb:O43555	taxid:9606	0.23914048439889923	uniprotkb:O43555		150
15112	0.4317687391314387	uniprotkb:P47992_XCL1(shortlabel)		2	false	P47992_XCL1	uniprotkb:P47992	taxid:9606	0.19551916427561025	uniprotkb:P47992		131
15113	1.50723e+07	uniprotkb:P46663_BDKRB1(shortlabel)		15	false	P46663_BDKRB1	uniprotkb:P46663	taxid:9606	2.1058e+06	uniprotkb:P46663		320
15114	0.462786130885055	uniprotkb:P13747_HLA-E(shortlabel)		1	false	P13747_HLA-E	uniprotkb:P13747	taxid:9606	0.3135431393938937	uniprotkb:P13747		60
15115	0.5154196707675057	uniprotkb:Q9Y6K9_IKBKG(shortlabel)		1	false	Q9Y6K9_IKBKG	uniprotkb:Q9Y6K9	taxid:9606	0.3595607081239346	uniprotkb:Q9Y6K9		71
15116	0.4671724374106755	uniprotkb:O43318_MAP3K7(shortlabel)		1	false	O43318_MAP3K7	uniprotkb:O43318	taxid:9606	0.31785607942487104	uniprotkb:O43318		61
15117	1.3405e+07	uniprotkb:P13501_CCL5(shortlabel)	3.0	12	true	P13501_CCL5	uniprotkb:P13501	taxid:9606	2.20637e+06	uniprotkb:P13501	P13501	209
15118	0.045793236528535064	uniprotkb:P10242_MYB(shortlabel)		1	false	P10242_MYB	uniprotkb:P10242	taxid:9606	0.01240142194983294	uniprotkb:P10242		2
15119	0.2058389846809065	uniprotkb:Q9NVK5_FGFR1OP2(shortlabel)		1	false	Q9NVK5_FGFR1OP2	uniprotkb:Q9NVK5	taxid:9606	0.06638061037078037	uniprotkb:Q9NVK5		11
15120	1.04187e+07	uniprotkb:P22466_GAL(shortlabel)		13	false	P22466_GAL	uniprotkb:P22466	taxid:9606	1.13748e+06	uniprotkb:P22466		205
15121	0.462786130885055	uniprotkb:O43320_FGF16(shortlabel)		1	false	O43320_FGF16	uniprotkb:O43320	taxid:9606	0.2871028368651528	uniprotkb:O43320		54
15122	1.25389e+12	uniprotkb:P48357_LEPR(shortlabel)		3	false	P48357_LEPR	uniprotkb:P48357-1	taxid:9606	2.57977e+10	uniprotkb:P48357-1		10
15123	0.44580090302466524	uniprotkb:P01148_GNRH1(shortlabel)		2	false	P01148_GNRH1	uniprotkb:P01148	taxid:9606	0.23914048439889923	uniprotkb:P01148		150
15124	1.04187e+07	uniprotkb:Q8TDS4_HCAR2(shortlabel)		13	false	Q8TDS4_HCAR2	uniprotkb:Q8TDS4	taxid:9606	1.3659e+06	uniprotkb:Q8TDS4		208
15125	581237	uniprotkb:Q8TDS5_OXER1(shortlabel)		13	false	Q8TDS5_OXER1	uniprotkb:Q8TDS5	taxid:9606	16401	uniprotkb:Q8TDS5		176
15126	0.5353857412194543	uniprotkb:Q9HAU4_SMURF2(shortlabel)		1	false	Q9HAU4_SMURF2	uniprotkb:Q9HAU4	taxid:9606	0.3755385151328804	uniprotkb:Q9HAU4		75
15127	0.09264825324353736	uniprotkb:Q9Y4H2_IRS2(shortlabel)	3.0	2	true	Q9Y4H2_IRS2	uniprotkb:Q9Y4H2	taxid:9606	0.02650892604767241	uniprotkb:Q9Y4H2	Q9Y4H2	41
15128	0.5708100832874736	uniprotkb:P32019_INPP5B(shortlabel)		1	false	P32019_INPP5B	uniprotkb:P32019	taxid:9606	0.40257132189748135	uniprotkb:P32019		82
15129	1.04187e+07	uniprotkb:Q15391_P2RY14(shortlabel)		13	false	Q15391_P2RY14	uniprotkb:Q15391	taxid:9606	1.3659e+06	uniprotkb:Q15391		208
15130	1.04187e+07	uniprotkb:P08172_CHRM2(shortlabel)		13	false	P08172_CHRM2	uniprotkb:P08172	taxid:9606	128549	uniprotkb:P08172		207
15131	0.045793236528535064	uniprotkb:P11586_MTHFD1(shortlabel)	3.0	1	true	P11586_MTHFD1	uniprotkb:P11586	taxid:9606	0.01240142194983294	uniprotkb:P11586	P11586	2
15132	1.04187e+07	uniprotkb:P08173_CHRM4(shortlabel)		13	false	P08173_CHRM4	uniprotkb:P08173	taxid:9606	128549	uniprotkb:P08173		207
15133	0.5204845163248	uniprotkb:O96020_CCNE2(shortlabel)		1	false	O96020_CCNE2	uniprotkb:O96020	taxid:9606	0.3635920544661282	uniprotkb:O96020		72
15134	0.44580090302466524	uniprotkb:Q9NPD3_EXOSC4(shortlabel)		1	false	Q9NPD3_EXOSC4	uniprotkb:Q9NPD3	taxid:9606	0.2165924057256953	uniprotkb:Q9NPD3		39
15135	0.09264825324353736	uniprotkb:P62937_PPIA(shortlabel)		2	false	P62937_PPIA	uniprotkb:P62937	taxid:9606	0.02650892604767241	uniprotkb:P62937		41
15136	0.462786130885055	uniprotkb:P49715_CEBPA(shortlabel)		1	false	P49715_CEBPA	uniprotkb:P49715	taxid:9606	0.2780711873902314	uniprotkb:P49715		52
15137	0.014296895191744388	uniprotkb:Q5T1C6_THEM4(shortlabel)		3	false	Q5T1C6_THEM4	uniprotkb:Q5T1C6	taxid:9606	0.0033519036573946173	uniprotkb:Q5T1C6		49
15138	0.04285802449937356	uniprotkb:P01138_NGF(shortlabel)		3	false	P01138_NGF	uniprotkb:P01138	taxid:9606	0.011401464890742438	uniprotkb:P01138		76
15139	1.0	uniprotkb:P01137_TGFB1(shortlabel)	3.0	0	true	P01137_TGFB1	uniprotkb:P01137	taxid:9606	1.0	uniprotkb:P01137	P01137	50
15140	0.30263744993365355	uniprotkb:P49959_MRE11A(shortlabel)		1	false	P49959_MRE11A	uniprotkb:P49959	taxid:9606	0.10636910504355206	uniprotkb:P49959		18
15141	0.32652061686886563	uniprotkb:P42081_CD86(shortlabel)		1	false	P42081_CD86	uniprotkb:P42081	taxid:9606	0.1174849300887019	uniprotkb:P42081		20
15142	0.47705054815157566	uniprotkb:P01133_EGF(shortlabel)		1	false	P01133_EGF	uniprotkb:P01133	taxid:9606	0.32640300663002547	uniprotkb:P01133		63
15143	1.41008e+09	uniprotkb:P59768_GNG2(shortlabel)		15	false	P59768_GNG2	uniprotkb:P59768	taxid:9606	2.69872e+07	uniprotkb:P59768		454
15144	0.6964201078579276	-		1	false		uniprotkb:P80362	taxid:9606	0.6099191027590927	uniprotkb:P80362		149
15145	0.24803643103970582	uniprotkb:Q93034_CUL5(shortlabel)		2	false	Q93034_CUL5	uniprotkb:Q93034	taxid:9606	0.08236233643136642	uniprotkb:Q93034		77
15146	0.2884779067557495	uniprotkb:P62942_FKBP1A(shortlabel)		1	false	P62942_FKBP1A	uniprotkb:P62942	taxid:9606	0.10076022580463978	uniprotkb:P62942		17
15147	581237	uniprotkb:P59533_TAS2R38(shortlabel)		13	false	P59533_TAS2R38	uniprotkb:P59533	taxid:9606	289228	uniprotkb:P59533		184
15148	0.6243034553281115	uniprotkb:P60763_RAC3(shortlabel)		1	false	P60763_RAC3	uniprotkb:P60763	taxid:9606	0.48032533787923604	uniprotkb:P60763		104
15149	581237	uniprotkb:P59535_TAS2R40(shortlabel)		13	false	P59535_TAS2R40	uniprotkb:P59535	taxid:9606	289228	uniprotkb:P59535		184
15150	0.6213636006902824	uniprotkb:P36873_PPP1CC(shortlabel)		1	false	P36873_PPP1CC	uniprotkb:P36873	taxid:9606	0.4703335963119745	uniprotkb:P36873		101
15151	581237	uniprotkb:P59534_TAS2R39(shortlabel)		13	false	P59534_TAS2R39	uniprotkb:P59534	taxid:9606	289228	uniprotkb:P59534		184
15152	0.3347055444488734	uniprotkb:Q9H9G7_AGO3(shortlabel)		1	false	Q9H9G7_AGO3	uniprotkb:Q9H9G7	taxid:9606	0.12299227662044727	uniprotkb:Q9H9G7		21
15153	0.462786130885055	uniprotkb:P09038_FGF2(shortlabel)		1	false	P09038_FGF2	uniprotkb:P09038	taxid:9606	0.30920367179737457	uniprotkb:P09038		59
15154	0.5730421539266887	uniprotkb:Q99819_ARHGDIG(shortlabel)		1	false	Q99819_ARHGDIG	uniprotkb:Q99819	taxid:9606	0.4063389818752883	uniprotkb:Q99819		83
15155	0.462786130885055	uniprotkb:P01127_PDGFB(shortlabel)		1	false	P01127_PDGFB	uniprotkb:P01127	taxid:9606	0.2871028368651528	uniprotkb:P01127		54
15156	1.5232e+07	uniprotkb:Q9HB89_NMUR1(shortlabel)		15	false	Q9HB89_NMUR1	uniprotkb:Q9HB89	taxid:9606	2.20099e+06	uniprotkb:Q9HB89		321
15157	1.04187e+07	uniprotkb:Q8TDU9_RXFP4(shortlabel)		13	false	Q8TDU9_RXFP4	uniprotkb:Q8TDU9	taxid:9606	1.3659e+06	uniprotkb:Q8TDU9		208
15158	0.6132018384844119	uniprotkb:P02452_COL1A1(shortlabel)		1	false	P02452_COL1A1	uniprotkb:P02452	taxid:9606	0.4635688539738616	uniprotkb:P02452		99
15159	0.3347055444488734	uniprotkb:Q9UPQ9_TNRC6B(shortlabel)		1	false	Q9UPQ9_TNRC6B	uniprotkb:Q9UPQ9	taxid:9606	0.12299227662044727	uniprotkb:Q9UPQ9		21
15160	581237	uniprotkb:P59537_TAS2R43(shortlabel)		13	false	P59537_TAS2R43	uniprotkb:P59537	taxid:9606	289228	uniprotkb:P59537		184
15161	581237	uniprotkb:P59536_TAS2R41(shortlabel)		13	false	P59536_TAS2R41	uniprotkb:P59536	taxid:9606	289228	uniprotkb:P59536		184
15162	581237	uniprotkb:P59539_TAS2R45(shortlabel)		13	false	P59539_TAS2R45	uniprotkb:P59539	taxid:9606	289228	uniprotkb:P59539		184
15163	581237	uniprotkb:P59538_TAS2R31(shortlabel)		13	false	P59538_TAS2R31	uniprotkb:P59538	taxid:9606	289228	uniprotkb:P59538		184
15164	0.4239917209161038	uniprotkb:Q15370_TCEB2(shortlabel)		2	false	Q15370_TCEB2	uniprotkb:Q15370	taxid:9606	0.17974003097208993	uniprotkb:Q15370		124
15165	1.0	uniprotkb:P10275_AR(shortlabel)	3.0	0	true	P10275_AR	uniprotkb:P10275	taxid:9606	1.0	uniprotkb:P10275	P10275	1
15166	0.3347055444488734	uniprotkb:P11362_FGFR1(shortlabel)		1	false	P11362_FGFR1	uniprotkb:P11362	taxid:9606	0.12299227662044727	uniprotkb:P11362		21
15167	0.4826396699264285	uniprotkb:Q9NPB6_PARD6A(shortlabel)		1	false	Q9NPB6_PARD6A	uniprotkb:Q9NPB6	taxid:9606	0.3348457040159432	uniprotkb:Q9NPB6		65
15168	0.462786130885055	uniprotkb:P49736_MCM2(shortlabel)		1	false	P49736_MCM2	uniprotkb:P49736	taxid:9606	0.28260084078459463	uniprotkb:P49736		53
15169	0.4317687391314387	uniprotkb:P83859_QRFP(shortlabel)		2	false	P83859_QRFP	uniprotkb:P83859	taxid:9606	0.19551916427561025	uniprotkb:P83859		131
15170	0.08967055979212707	uniprotkb:P21583_KITLG(shortlabel)		2	false	P21583_KITLG	uniprotkb:P21583-1	taxid:9606	0.02531369869729903	uniprotkb:P21583-1		40
15171	0.06706039560004426	uniprotkb:Q9NPB9_CCRL1(shortlabel)		1	false	Q9NPB9_CCRL1	uniprotkb:Q9NPB9	taxid:9606	0.018545889309485922	uniprotkb:Q9NPB9		3
15172	0.392951328088675	uniprotkb:P01116_KRAS(shortlabel)		2	false	P01116_KRAS	uniprotkb:P01116	taxid:9606	0.16198809451012786	uniprotkb:P01116		116
15173	0.6964201078579276	-		1	false		uniprotkb:P01599	taxid:9606	0.6099191027590927	uniprotkb:P01599		149
15174	0.6964201078579276	-		1	false		uniprotkb:P01598	taxid:9606	0.6099191027590927	uniprotkb:P01598		149
15175	0.6964201078579276	-		1	false		uniprotkb:P01597	taxid:9606	0.6099191027590927	uniprotkb:P01597		149
15176	1.04187e+07	uniprotkb:P19086_GNAZ(shortlabel)		13	false	P19086_GNAZ	uniprotkb:P19086	taxid:9606	1.13748e+06	uniprotkb:P19086		205
15177	0.6964201078579276	-		1	false		uniprotkb:P01596	taxid:9606	0.6099191027590927	uniprotkb:P01596		149
15178	0.43829254629117514	uniprotkb:P01112_HRAS(shortlabel)		2	false	P01112_HRAS	uniprotkb:P01112	taxid:9606	0.20006272208697662	uniprotkb:P01112		133
15179	0.5879116213454246	uniprotkb:Q9Y4K3_TRAF6(shortlabel)		1	false	Q9Y4K3_TRAF6	uniprotkb:Q9Y4K3	taxid:9606	0.42846417376936313	uniprotkb:Q9Y4K3		89
15180	0.6964201078579276	-		1	false		uniprotkb:P01595	taxid:9606	0.6099191027590927	uniprotkb:P01595		149
15181	0.392951328088675	uniprotkb:P01111_NRAS(shortlabel)		2	false	P01111_NRAS	uniprotkb:P01111	taxid:9606	0.16198809451012786	uniprotkb:P01111		116
15182	0.6964201078579276	-		1	false		uniprotkb:P01594	taxid:9606	0.6099191027590927	uniprotkb:P01594		149
15183	1.5232e+07	uniprotkb:P48645_NMU(shortlabel)		15	false	P48645_NMU	uniprotkb:P48645	taxid:9606	2.20099e+06	uniprotkb:P48645		321
15184	0.6964201078579276	-		1	false		uniprotkb:P01593	taxid:9606	0.6099191027590927	uniprotkb:P01593		149
15185	0.44580090302466524	uniprotkb:P01350_GAST(shortlabel)		2	false	P01350_GAST	uniprotkb:P01350	taxid:9606	0.24145771398273735	uniprotkb:P01350		151
15186	0.04216764231481086	uniprotkb:P48551_IFNAR2(shortlabel)		2	false	P48551_IFNAR2	uniprotkb:P48551-2	taxid:9606	0.011137099788409375	uniprotkb:P48551-2		26
15187	0.462786130885055	uniprotkb:P21802_FGFR2(shortlabel)		1	false	P21802_FGFR2	uniprotkb:P21802-1	taxid:9606	0.28260084078459463	uniprotkb:P21802-1		53
15188	0.7815051367054698	uniprotkb:O43516_WIPF1(shortlabel)		1	false	O43516_WIPF1	uniprotkb:O43516	taxid:9606	0.7097292408674681	uniprotkb:O43516		195
15189	0.462786130885055	uniprotkb:P21802_FGFR2(shortlabel)		1	false	P21802_FGFR2	uniprotkb:P21802-5	taxid:9606	0.28260084078459463	uniprotkb:P21802-5		53
15190	0.44580090302466524	uniprotkb:O95399_UTS2(shortlabel)		2	false	O95399_UTS2	uniprotkb:O95399	taxid:9606	0.23914048439889923	uniprotkb:O95399		150
15191	0.462786130885055	uniprotkb:P21802_FGFR2(shortlabel)		1	false	P21802_FGFR2	uniprotkb:P21802-3	taxid:9606	0.28260084078459463	uniprotkb:P21802-3		53
15192	5.47361e+11	uniprotkb:O75343_GUCY1B2(shortlabel)		3	false	O75343_GUCY1B2	uniprotkb:O75343	taxid:9606	1.17329e+12	uniprotkb:O75343		16
15193	0.3884372084696713	uniprotkb:Q9NPC1_LTB4R2(shortlabel)		2	false	Q9NPC1_LTB4R2	uniprotkb:Q9NPC1	taxid:9606	0.1576051448719049	uniprotkb:Q9NPC1		114
15194	0.43124138717993643	uniprotkb:P36897_TGFBR1(shortlabel)		1	false	P36897_TGFBR1	uniprotkb:P36897	taxid:9606	0.18652737512471892	uniprotkb:P36897		33
15195	0.2632797238097079	uniprotkb:Q15389_ANGPT1(shortlabel)		1	false	Q15389_ANGPT1	uniprotkb:Q15389	taxid:9606	0.08943952339947013	uniprotkb:Q15389		15
15196	0.44580090302466524	uniprotkb:P01589_IL2RA(shortlabel)		1	false	P01589_IL2RA	uniprotkb:P01589	taxid:9606	0.21165776476754936	uniprotkb:P01589		38
15197	0.0043149862563691375	uniprotkb:P01344_IGF2(shortlabel)		3	false	P01344_IGF2	uniprotkb:P01344	taxid:9606	9.70356e+10	uniprotkb:P01344		32
15198	0.4391124601301718	uniprotkb:Q15303_ERBB4(shortlabel)		1	false	Q15303_ERBB4	uniprotkb:Q15303-2	taxid:9606	0.20169758934208848	uniprotkb:Q15303-2		36
15199	0.7815051367054698	uniprotkb:P59998_ARPC4(shortlabel)		1	false	P59998_ARPC4	uniprotkb:P59998	taxid:9606	0.7134506224086299	uniprotkb:P59998		197
15200	0.09264825324353736	uniprotkb:P35568_IRS1(shortlabel)	3.0	2	true	P35568_IRS1	uniprotkb:P35568	taxid:9606	0.02650892604767241	uniprotkb:P35568	P35568	41
15201	0.462786130885055	uniprotkb:Q15303_ERBB4(shortlabel)		1	false	Q15303_ERBB4	uniprotkb:Q15303-1	taxid:9606	0.3135431393938937	uniprotkb:Q15303-1		60
15202	0.6026218006789105	uniprotkb:O15085_ARHGEF11(shortlabel)		1	false	O15085_ARHGEF11	uniprotkb:O15085	taxid:9606	0.44628713016209964	uniprotkb:O15085		94
15203	0.6243034553281115	uniprotkb:Q9BYZ6_RHOBTB2(shortlabel)		1	false	Q9BYZ6_RHOBTB2	uniprotkb:Q9BYZ6	taxid:9606	0.48032533787923604	uniprotkb:Q9BYZ6		104
15204	0.6026218006789105	uniprotkb:Q9UJX2_CDC23(shortlabel)		1	false	Q9UJX2_CDC23	uniprotkb:Q9UJX2	taxid:9606	0.45326386156327625	uniprotkb:Q9UJX2		96
15205	0.6026218006789105	uniprotkb:Q9UJX6_ANAPC2(shortlabel)		1	false	Q9UJX6_ANAPC2	uniprotkb:Q9UJX6	taxid:9606	0.45326386156327625	uniprotkb:Q9UJX6		96
15206	1.45994e+09	uniprotkb:P41597_CCR2(shortlabel)	3.0	11	true	P41597_CCR2	uniprotkb:P41597	taxid:9606	2.82208e+08	uniprotkb:P41597	P41597	208
15207	0.6026218006789105	uniprotkb:Q9UJX5_ANAPC4(shortlabel)		1	false	Q9UJX5_ANAPC4	uniprotkb:Q9UJX5	taxid:9606	0.45326386156327625	uniprotkb:Q9UJX5		96
15208	0.6026218006789105	uniprotkb:Q9UJX4_ANAPC5(shortlabel)		1	false	Q9UJX4_ANAPC5	uniprotkb:Q9UJX4	taxid:9606	0.45326386156327625	uniprotkb:Q9UJX4		96
15209	0.6026218006789105	uniprotkb:Q9UJX3_ANAPC7(shortlabel)		1	false	Q9UJX3_ANAPC7	uniprotkb:Q9UJX3	taxid:9606	0.45326386156327625	uniprotkb:Q9UJX3		96
15210	0.44580090302466524	uniprotkb:P41595_HTR2B(shortlabel)		2	false	P41595_HTR2B	uniprotkb:P41595	taxid:9606	0.23682472619956413	uniprotkb:P41595		149
15211	0.3459978240352237	uniprotkb:O60500_NPHS1(shortlabel)		1	false	O60500_NPHS1	uniprotkb:O60500-1	taxid:9606	0.1284661777279108	uniprotkb:O60500-1		22
15212	0.023658190963668318	uniprotkb:P32881_IFNA8(shortlabel)		2	false	P32881_IFNA8	uniprotkb:P32881	taxid:9606	0.006022084972570118	uniprotkb:P32881		19
15213	0.42504926258752945	uniprotkb:Q8WWG1_NRG4(shortlabel)		1	false	Q8WWG1_NRG4	uniprotkb:Q8WWG1	taxid:9606	0.1814085847981226	uniprotkb:Q8WWG1		32
15214	0.4826396699264285	uniprotkb:Q9NYJ8_TAB2(shortlabel)		1	false	Q9NYJ8_TAB2	uniprotkb:Q9NYJ8	taxid:9606	0.3348457040159432	uniprotkb:Q9NYJ8		65
15215	0.16264127403366982	uniprotkb:P23921_RRM1(shortlabel)		1	false	P23921_RRM1	uniprotkb:P23921	taxid:9606	0.048714563418697274	uniprotkb:P23921		8
15216	0.44580090302466524	uniprotkb:P41594_GRM5(shortlabel)		2	false	P41594_GRM5	uniprotkb:P41594	taxid:9606	0.23914048439889923	uniprotkb:P41594		150
15217	0.462786130885055	uniprotkb:Q8N392_ARHGAP18(shortlabel)		1	false	Q8N392_ARHGAP18	uniprotkb:Q8N392	taxid:9606	0.3135431393938937	uniprotkb:Q8N392		60
15218	0.2058389846809065	uniprotkb:P22607_FGFR3(shortlabel)		1	false	P22607_FGFR3	uniprotkb:P22607	taxid:9606	0.06638061037078037	uniprotkb:P22607		11
15219	0.44580090302466524	uniprotkb:Q13868_EXOSC2(shortlabel)		1	false	Q13868_EXOSC2	uniprotkb:Q13868	taxid:9606	0.2165924057256953	uniprotkb:Q13868		39
15220	0.4391124601301718	uniprotkb:O15105_SMAD7(shortlabel)		1	false	O15105_SMAD7	uniprotkb:O15105	taxid:9606	0.20169758934208848	uniprotkb:O15105		36
15221	1.0	uniprotkb:P29474_NOS3(shortlabel)	3.0	0	true	P29474_NOS3	uniprotkb:P29474	taxid:9606	1.0	uniprotkb:P29474	P29474	14
15222	0.392951328088675	uniprotkb:Q8TCG2_PI4K2B(shortlabel)		1	false	Q8TCG2_PI4K2B	uniprotkb:Q8TCG2	taxid:9606	0.16061821156424694	uniprotkb:Q8TCG2		28
15223	1.0	uniprotkb:P29475_NOS1(shortlabel)	3.0	0	true	P29475_NOS1	uniprotkb:P29475	taxid:9606	1.0	uniprotkb:P29475	P29475	4
15224	0.44580090302466524	uniprotkb:P31785_IL2RG(shortlabel)		1	false	P31785_IL2RG	uniprotkb:P31785	taxid:9606	0.22149698795719264	uniprotkb:P31785		40
15225	1.04187e+07	uniprotkb:Q9ULZ1_APLN(shortlabel)		13	false	Q9ULZ1_APLN	uniprotkb:Q9ULZ1	taxid:9606	1.3659e+06	uniprotkb:Q9ULZ1		208
15226	0.462786130885055	uniprotkb:P33992_MCM5(shortlabel)		1	false	P33992_MCM5	uniprotkb:P33992	taxid:9606	0.28260084078459463	uniprotkb:P33992		53
15227	0.462786130885055	uniprotkb:P33993_MCM7(shortlabel)		1	false	P33993_MCM7	uniprotkb:P33993	taxid:9606	0.28260084078459463	uniprotkb:P33993		53
15228	0.462786130885055	uniprotkb:P33991_MCM4(shortlabel)		1	false	P33991_MCM4	uniprotkb:P33991	taxid:9606	0.28260084078459463	uniprotkb:P33991		53
15229	1.12404e+09	uniprotkb:P50052_AGTR2(shortlabel)		13	false	P50052_AGTR2	uniprotkb:P50052	taxid:9606	2.09749e+08	uniprotkb:P50052		313
15230	0.44580090302466524	uniprotkb:O15552_FFAR2(shortlabel)		2	false	O15552_FFAR2	uniprotkb:O15552	taxid:9606	0.24145771398273735	uniprotkb:O15552		151
15231	0.7849587424012042	uniprotkb:A2KUC3_IGHV(shortlabel)		1	false	A2KUC3_IGHV	uniprotkb:A2KUC3	taxid:9606	0.7609217282798276	uniprotkb:A2KUC3		225
15232	0.2219028099077149	uniprotkb:O95237_LRAT(shortlabel)		1	false	O95237_LRAT	uniprotkb:O95237	taxid:9606	0.0721980434149503	uniprotkb:O95237		12
15233	0.462786130885055	uniprotkb:Q5VT97_SYDE2(shortlabel)		1	false	Q5VT97_SYDE2	uniprotkb:Q5VT97	taxid:9606	0.3135431393938937	uniprotkb:Q5VT97		60
15234	0.4488141325553292	uniprotkb:P47900_P2RY1(shortlabel)		2	false	P47900_P2RY1	uniprotkb:P47900	taxid:9606	0.24609617029110398	uniprotkb:P47900		153
15235	0.44580090302466524	uniprotkb:P47901_AVPR1B(shortlabel)		2	false	P47901_AVPR1B	uniprotkb:P47901	taxid:9606	0.23914048439889923	uniprotkb:P47901		150
15236	0.462786130885055	uniprotkb:Q96QB1_DLC1(shortlabel)		1	false	Q96QB1_DLC1	uniprotkb:Q96QB1	taxid:9606	0.3135431393938937	uniprotkb:Q96QB1		60
15237	0.7849587424012042	uniprotkb:P0CF74_IGLC6(shortlabel)		1	false	P0CF74_IGLC6	uniprotkb:P0CF74	taxid:9606	0.727877388989817	uniprotkb:P0CF74		205
15238	0.44580090302466524	uniprotkb:O15327_INPP4B(shortlabel)		1	false	O15327_INPP4B	uniprotkb:O15327	taxid:9606	0.2165924057256953	uniprotkb:O15327		39
15239	581237	uniprotkb:O43603_GALR2(shortlabel)		13	false	O43603_GALR2	uniprotkb:O43603	taxid:9606	16401	uniprotkb:O43603		176
15240	1.04187e+07	uniprotkb:O75899_GABBR2(shortlabel)		13	false	O75899_GABBR2	uniprotkb:O75899	taxid:9606	1.13748e+06	uniprotkb:O75899		205
15241	0.5879116213454246	uniprotkb:Q96M96_FGD4(shortlabel)		1	false	Q96M96_FGD4	uniprotkb:Q96M96	taxid:9606	0.432072847074915	uniprotkb:Q96M96		90
15242	0.4317687391314387	uniprotkb:Q99075_HBEGF(shortlabel)		1	false	Q99075_HBEGF	uniprotkb:Q99075	taxid:9606	0.1916150166257982	uniprotkb:Q99075		34
15243	0.18068936719144826	uniprotkb:Q6PIZ9_TRAT1(shortlabel)		1	false	Q6PIZ9_TRAT1	uniprotkb:Q6PIZ9	taxid:9606	0.05463908137081115	uniprotkb:Q6PIZ9		9
15244	0.4671724374106755	uniprotkb:P08571_CD14(shortlabel)		1	false	P08571_CD14	uniprotkb:P08571	taxid:9606	0.31785607942487104	uniprotkb:P08571		61
15245	0.017583871793330895	uniprotkb:P41159_LEP(shortlabel)		3	false	P41159_LEP	uniprotkb:P41159	taxid:9606	0.004189841221568797	uniprotkb:P41159		53
15246	0.6026218006789105	uniprotkb:P30260_CDC27(shortlabel)		1	false	P30260_CDC27	uniprotkb:P30260	taxid:9606	0.45326386156327625	uniprotkb:P30260		96
15247	1.0	uniprotkb:P31350_RRM2(shortlabel)	3.0	0	true	P31350_RRM2	uniprotkb:P31350	taxid:9606	1.0	uniprotkb:P31350	P31350	32
15248	1.00223e+06	uniprotkb:Q969V1_MCHR2(shortlabel)		15	false	Q969V1_MCHR2	uniprotkb:Q969V1	taxid:9606	51789.6	uniprotkb:Q969V1		290
15249	1.72624e+07	uniprotkb:P05067_APP(shortlabel)		15	false	P05067_APP	uniprotkb:P05067	taxid:9606	251090	uniprotkb:P05067		324
15250	0.10561181877713438	uniprotkb:Q8IW41_MAPKAPK5(shortlabel)		1	false	Q8IW41_MAPKAPK5	uniprotkb:Q8IW41	taxid:9606	0.030723438189711818	uniprotkb:Q8IW41		5
15251	0.023983068877587395	uniprotkb:O75608_LYPLA1(shortlabel)		1	false	O75608_LYPLA1	uniprotkb:O75608	taxid:9606	0.006219532694570511	uniprotkb:O75608		1
15252	0.462786130885055	uniprotkb:Q96QD5_DEPDC7(shortlabel)		1	false	Q96QD5_DEPDC7	uniprotkb:Q96QD5	taxid:9606	0.3135431393938937	uniprotkb:Q96QD5		60
15253	0.462786130885055	uniprotkb:P21781_FGF7(shortlabel)		1	false	P21781_FGF7	uniprotkb:P21781	taxid:9606	0.2871028368651528	uniprotkb:P21781		54
15254	0.6964201078579276	-		1	false		uniprotkb:P18135	taxid:9606	0.6099191027590927	uniprotkb:P18135		149
15255	0.6964201078579276	-		1	false		uniprotkb:P18136	taxid:9606	0.6099191027590927	uniprotkb:P18136		149
15256	0.4176646053966317	uniprotkb:O95453_PARN(shortlabel)		1	false	O95453_PARN	uniprotkb:O95453	taxid:9606	0.17625846026786085	uniprotkb:O95453		31
15257	0.4317687391314387	uniprotkb:O15130_NPFF(shortlabel)		2	false	O15130_NPFF	uniprotkb:O15130	taxid:9606	0.19551916427561025	uniprotkb:O15130		131
15258	0.44580090302466524	uniprotkb:Q5RKV6_EXOSC6(shortlabel)		1	false	Q5RKV6_EXOSC6	uniprotkb:Q5RKV6	taxid:9606	0.2165924057256953	uniprotkb:Q5RKV6		39
15259	2.39964e+10	uniprotkb:Q00722_PLCB2(shortlabel)		13	false	Q00722_PLCB2	uniprotkb:Q00722	taxid:9606	4.79927e+08	uniprotkb:Q00722		408
15260	0.44580090302466524	uniprotkb:P07492_GRP(shortlabel)		2	false	P07492_GRP	uniprotkb:P07492	taxid:9606	0.23914048439889923	uniprotkb:P07492		150
15261	1.04187e+07	uniprotkb:P41146_OPRL1(shortlabel)		13	false	P41146_OPRL1	uniprotkb:P41146	taxid:9606	1.3659e+06	uniprotkb:P41146		208
15262	1.04187e+07	uniprotkb:P41145_OPRK1(shortlabel)		13	false	P41145_OPRK1	uniprotkb:P41145	taxid:9606	1.20942e+06	uniprotkb:P41145		206
15263	1.0	uniprotkb:P45985_MAP2K4(shortlabel)	3.0	0	true	P45985_MAP2K4	uniprotkb:P45985	taxid:9606	1.0	uniprotkb:P45985	P45985	33
15264	0.3884372084696713	uniprotkb:P45984_MAPK9(shortlabel)		1	false	P45984_MAPK9	uniprotkb:P45984	taxid:9606	0.15534087491647744	uniprotkb:P45984		27
15265	1.04187e+07	uniprotkb:P21554_CNR1(shortlabel)		13	false	P21554_CNR1	uniprotkb:P21554	taxid:9606	1.20942e+06	uniprotkb:P21554		206
15266	0.44580090302466524	uniprotkb:Q9HC29_NOD2(shortlabel)		1	false	Q9HC29_NOD2	uniprotkb:Q9HC29	taxid:9606	0.22149698795719264	uniprotkb:Q9HC29		40
15267	0.44580090302466524	uniprotkb:Q9HC23_PROK2(shortlabel)		2	false	Q9HC23_PROK2	uniprotkb:Q9HC23	taxid:9606	0.23914048439889923	uniprotkb:Q9HC23		150
15268	0.7815051367054698	uniprotkb:O15144_ARPC2(shortlabel)		1	false	O15144_ARPC2	uniprotkb:O15144	taxid:9606	0.7134506224086299	uniprotkb:O15144		197
15269	0.44580090302466524	uniprotkb:Q06265_EXOSC9(shortlabel)		1	false	Q06265_EXOSC9	uniprotkb:Q06265	taxid:9606	0.2165924057256953	uniprotkb:Q06265		39
15270	0.7815051367054698	uniprotkb:O15145_ARPC3(shortlabel)		1	false	O15145_ARPC3	uniprotkb:O15145	taxid:9606	0.7134506224086299	uniprotkb:O15145		197
15271	0.023983068877587395	uniprotkb:Q8IVQ6_ZDHHC21(shortlabel)		1	false	Q8IVQ6_ZDHHC21	uniprotkb:Q8IVQ6	taxid:9606	0.006219532694570511	uniprotkb:Q8IVQ6		1
15272	0.44580090302466524	uniprotkb:P45983_MAPK8(shortlabel)		1	false	P45983_MAPK8	uniprotkb:P45983	taxid:9606	0.2165924057256953	uniprotkb:P45983		39
15273	1.04187e+07	uniprotkb:P33765_ADORA3(shortlabel)		13	false	P33765_ADORA3	uniprotkb:P33765	taxid:9606	128549	uniprotkb:P33765		207
15274	1.04187e+07	uniprotkb:P41143_OPRD1(shortlabel)		13	false	P41143_OPRD1	uniprotkb:P41143	taxid:9606	1.20942e+06	uniprotkb:P41143		206
15275	2.47946e+08	uniprotkb:P29274_ADORA2A(shortlabel)		13	false	P29274_ADORA2A	uniprotkb:P29274	taxid:9606	417593	uniprotkb:P29274		274
15276	2.27991e+08	uniprotkb:P29275_ADORA2B(shortlabel)		13	false	P29275_ADORA2B	uniprotkb:P29275	taxid:9606	3.81804e+06	uniprotkb:P29275		272
15277	0.462786130885055	uniprotkb:Q86Z14_KLB(shortlabel)		1	false	Q86Z14_KLB	uniprotkb:Q86Z14	taxid:9606	0.2871028368651528	uniprotkb:Q86Z14		54
15278	0.462786130885055	uniprotkb:B2RTY4_MYO9A(shortlabel)		1	false	B2RTY4_MYO9A	uniprotkb:B2RTY4	taxid:9606	0.3135431393938937	uniprotkb:B2RTY4		60
15279	0.462786130885055	uniprotkb:P31371_FGF9(shortlabel)		1	false	P31371_FGF9	uniprotkb:P31371	taxid:9606	0.2780711873902314	uniprotkb:P31371		52
15280	1.04187e+07	uniprotkb:Q9H244_P2RY12(shortlabel)		13	false	Q9H244_P2RY12	uniprotkb:Q9H244	taxid:9606	1.3659e+06	uniprotkb:Q9H244		208
15281	581237	uniprotkb:P25929_NPY1R(shortlabel)		13	false	P25929_NPY1R	uniprotkb:P25929	taxid:9606	16401	uniprotkb:P25929		176
15282	581237	uniprotkb:P43115_PTGER3(shortlabel)		13	false	P43115_PTGER3	uniprotkb:P43115	taxid:9606	16401	uniprotkb:P43115		176
15283	0.6964201078579276	-		1	false		uniprotkb:P80748	taxid:9606	0.6197805744572945	uniprotkb:P80748		153
15284	0.462786130885055	uniprotkb:Q14CB8_ARHGAP19(shortlabel)		1	false	Q14CB8_ARHGAP19	uniprotkb:Q14CB8	taxid:9606	0.3135431393938937	uniprotkb:Q14CB8		60
15285	0.44580090302466524	uniprotkb:O15357_INPPL1(shortlabel)		1	false	O15357_INPPL1	uniprotkb:O15357	taxid:9606	0.21165776476754936	uniprotkb:O15357		38
15286	0.023983068877587395	uniprotkb:P78423_CX3CL1(shortlabel)		1	false	P78423_CX3CL1	uniprotkb:P78423	taxid:9606	0.006219532694570511	uniprotkb:P78423		1
15287	0.5879116213454246	uniprotkb:P0C0P6_NPS(shortlabel)		2	false	P0C0P6_NPS	uniprotkb:P0C0P6	taxid:9606	0.41978531002101527	uniprotkb:P0C0P6		229
15288	581237	uniprotkb:Q7RTR8_TAS2R42(shortlabel)		13	false	Q7RTR8_TAS2R42	uniprotkb:Q7RTR8	taxid:9606	289228	uniprotkb:Q7RTR8		184
15289	0.3993716993027279	uniprotkb:Q00987_MDM2(shortlabel)		1	false	Q00987_MDM2	uniprotkb:Q00987	taxid:9606	0.16586346171998462	uniprotkb:Q00987		29
15290	0.8999252940352844	uniprotkb:P09693_CD3G(shortlabel)		1	false	P09693_CD3G	uniprotkb:P09693	taxid:9606	0.8844241884920929	uniprotkb:P09693		336
15291	0.6132018384844119	uniprotkb:P08123_COL1A2(shortlabel)		1	false	P08123_COL1A2	uniprotkb:P08123	taxid:9606	0.4635688539738616	uniprotkb:P08123		99
15292	0.7815051367054698	uniprotkb:P30273_FCER1G(shortlabel)		1	false	P30273_FCER1G	uniprotkb:P30273	taxid:9606	0.7134506224086299	uniprotkb:P30273		197
15293	0.1251173274717263	uniprotkb:Q969W9_PMEPA1(shortlabel)		1	false	Q969W9_PMEPA1	uniprotkb:Q969W9	taxid:9606	0.03675695649169375	uniprotkb:Q969W9		6
15294	0.002492960430871945	uniprotkb:Q9UBK8_MTRR(shortlabel)	3.0	2	true	Q9UBK8_MTRR	uniprotkb:Q9UBK8	taxid:9606	5.55847e+09	uniprotkb:Q9UBK8	Q9UBK8	6
15295	0.6845324919224393	uniprotkb:P17081_RHOQ(shortlabel)		1	false	P17081_RHOQ	uniprotkb:P17081	taxid:9606	0.5305945631169147	uniprotkb:P17081		120
15296	6.64229e+07	uniprotkb:Q08462_ADCY2(shortlabel)		13	false	Q08462_ADCY2	uniprotkb:Q08462	taxid:9606	1.20769e+08	uniprotkb:Q08462		299
15297	581237	uniprotkb:Q9H228_S1PR5(shortlabel)		13	false	Q9H228_S1PR5	uniprotkb:Q9H228	taxid:9606	16401	uniprotkb:Q9H228		176
15298	0.5879116213454246	uniprotkb:O95684_FGFR1OP(shortlabel)		1	false	O95684_FGFR1OP	uniprotkb:O95684	taxid:9606	0.4211797740494749	uniprotkb:O95684		87
15299	0.44580090302466524	uniprotkb:Q9Y3B2_EXOSC1(shortlabel)		1	false	Q9Y3B2_EXOSC1	uniprotkb:Q9Y3B2	taxid:9606	0.2165924057256953	uniprotkb:Q9Y3B2		39
15300	0.41626952507846376	uniprotkb:P84095_RHOG(shortlabel)		2	false	P84095_RHOG	uniprotkb:P84095	taxid:9606	0.1752713789804058	uniprotkb:P84095		122
15301	0.462786130885055	uniprotkb:Q8N5C8_TAB3(shortlabel)		1	false	Q8N5C8_TAB3	uniprotkb:Q8N5C8	taxid:9606	0.29157733983987516	uniprotkb:Q8N5C8		55
15302	0.5607874353895668	uniprotkb:P84243_H3F3A(shortlabel)		1	false	P84243_H3F3A	uniprotkb:P84243	taxid:9606	0.3949660788963839	uniprotkb:P84243		80
15303	0.4317687391314387	uniprotkb:P14138_EDN3(shortlabel)		2	false	P14138_EDN3	uniprotkb:P14138	taxid:9606	0.19551916427561025	uniprotkb:P14138		131
15304	0.42504926258752945	uniprotkb:P35070_BTC(shortlabel)		1	false	P35070_BTC	uniprotkb:P35070	taxid:9606	0.1814085847981226	uniprotkb:P35070		32
15305	1.04187e+07	uniprotkb:Q9BXC0_HCAR1(shortlabel)		13	false	Q9BXC0_HCAR1	uniprotkb:Q9BXC0	taxid:9606	1.3659e+06	uniprotkb:Q9BXC0		208
15306	0.0536246286495968	uniprotkb:P06756_ITGAV(shortlabel)		2	false	P06756_ITGAV	uniprotkb:P06756	taxid:9606	0.014676214156731756	uniprotkb:P06756		30
15307	0.45569126951813227	uniprotkb:Q92835_INPP5D(shortlabel)		1	false	Q92835_INPP5D	uniprotkb:Q92835	taxid:9606	0.2503031470846009	uniprotkb:Q92835		46
15308	1.04187e+07	uniprotkb:P48145_NPBWR1(shortlabel)		13	false	P48145_NPBWR1	uniprotkb:P48145	taxid:9606	128549	uniprotkb:P48145		207
15309	0.16264127403366982	uniprotkb:O75807_PPP1R15A(shortlabel)		1	false	O75807_PPP1R15A	uniprotkb:O75807	taxid:9606	0.048714563418697274	uniprotkb:O75807		8
15310	0.3919820593770829	uniprotkb:P01730_CD4(shortlabel)		2	false	P01730_CD4	uniprotkb:P01730	taxid:9606	0.15979364334415053	uniprotkb:P01730		115
15311	1.04187e+07	uniprotkb:P48146_NPBWR2(shortlabel)		13	false	P48146_NPBWR2	uniprotkb:P48146	taxid:9606	128549	uniprotkb:P48146		207
15312	1.04187e+07	uniprotkb:P25025_CXCR2(shortlabel)		13	false	P25025_CXCR2	uniprotkb:P25025	taxid:9606	1.3659e+06	uniprotkb:P25025		208
15313	0.5879116213454246	uniprotkb:Q9H7P9_PLEKHG2(shortlabel)		1	false	Q9H7P9_PLEKHG2	uniprotkb:Q9H7P9	taxid:9606	0.432072847074915	uniprotkb:Q9H7P9		90
15314	0.462786130885055	uniprotkb:Q13459_MYO9B(shortlabel)		1	false	Q13459_MYO9B	uniprotkb:Q13459	taxid:9606	0.3135431393938937	uniprotkb:Q13459		60
15315	1.0	uniprotkb:P49238_CX3CR1(shortlabel)	3.0	0	true	P49238_CX3CR1	uniprotkb:P49238	taxid:9606	1.0	uniprotkb:P49238	P49238	1
15316	1.29111e+07	uniprotkb:P25024_CXCR1(shortlabel)	3.0	12	true	P25024_CXCR1	uniprotkb:P25024	taxid:9606	2.08801e+07	uniprotkb:P25024	P25024	208
15317	0.4317687391314387	uniprotkb:P21860_ERBB3(shortlabel)		1	false	P21860_ERBB3	uniprotkb:P21860-1	taxid:9606	0.1916150166257982	uniprotkb:P21860-1		34
15318	0.7849587424012042	uniprotkb:A0M8Q6_IGLC7(shortlabel)		1	false	A0M8Q6_IGLC7	uniprotkb:A0M8Q6	taxid:9606	0.727877388989817	uniprotkb:A0M8Q6		205
15319	0.6479539887546617	uniprotkb:Q8IVF5_TIAM2(shortlabel)		1	false	Q8IVF5_TIAM2	uniprotkb:Q8IVF5	taxid:9606	0.49976164108732757	uniprotkb:Q8IVF5		110
15320	0.19582488961432348	uniprotkb:P19838_NFKB1(shortlabel)		2	false	P19838_NFKB1	uniprotkb:P19838	taxid:9606	0.05964211781836869	uniprotkb:P19838		64
15321	1.04187e+07	uniprotkb:P21917_DRD4(shortlabel)		13	false	P21917_DRD4	uniprotkb:P21917	taxid:9606	1.20942e+06	uniprotkb:P21917		206
15322	0.41285697525470477	uniprotkb:O00254_F2RL2(shortlabel)		2	false	O00254_F2RL2	uniprotkb:O00254	taxid:9606	0.17304435900627818	uniprotkb:O00254		121
15323	0.462786130885055	uniprotkb:Q13464_ROCK1(shortlabel)		1	false	Q13464_ROCK1	uniprotkb:Q13464	taxid:9606	0.2960245129694856	uniprotkb:Q13464		56
15324	0.462786130885055	uniprotkb:Q15642_TRIP10(shortlabel)		1	false	Q15642_TRIP10	uniprotkb:Q15642	taxid:9606	0.3135431393938937	uniprotkb:Q15642		60
15325	0.4317687391314387	uniprotkb:P08700_IL3(shortlabel)		1	false	P08700_IL3	uniprotkb:P08700	taxid:9606	0.1966716936139376	uniprotkb:P08700		35
15326	1.04187e+07	uniprotkb:P42830_CXCL5(shortlabel)		13	false	P42830_CXCL5	uniprotkb:P42830	taxid:9606	1.00519e+06	uniprotkb:P42830		203
15327	0.6964201078579276	-		1	false		uniprotkb:P01722	taxid:9606	0.6197805744572945	uniprotkb:P01722		153
15328	0.6964201078579276	-		1	false		uniprotkb:P01721	taxid:9606	0.6197805744572945	uniprotkb:P01721		153
15329	0.6964201078579276	-		1	false		uniprotkb:P01720	taxid:9606	0.6197805744572945	uniprotkb:P01720		153
15330	0.44580090302466524	uniprotkb:P08949_NMB(shortlabel)		2	false	P08949_NMB	uniprotkb:P08949	taxid:9606	0.23914048439889923	uniprotkb:P08949		150
15331	0.26365798805382895	uniprotkb:P31946_YWHAB(shortlabel)		2	false	P31946_YWHAB	uniprotkb:P31946	taxid:9606	0.08982032894465368	uniprotkb:P31946		81
15332	0.462786130885055	uniprotkb:Q6P4F7_ARHGAP11A(shortlabel)		1	false	Q6P4F7_ARHGAP11A	uniprotkb:Q6P4F7	taxid:9606	0.3135431393938937	uniprotkb:Q6P4F7		60
15333	0.6964201078579276	uniprotkb:Q15648_MED1(shortlabel)		1	false	Q15648_MED1	uniprotkb:Q15648	taxid:9606	0.6148805487680442	uniprotkb:Q15648		151
15334	0.44580090302466524	uniprotkb:Q9UHM6_OPN4(shortlabel)		2	false	Q9UHM6_OPN4	uniprotkb:Q9UHM6	taxid:9606	0.24145771398273735	uniprotkb:Q9UHM6		151
15335	0.23688753063899418	uniprotkb:O95405_ZFYVE9(shortlabel)		1	false	O95405_ZFYVE9	uniprotkb:O95405-1	taxid:9606	0.07798020147350622	uniprotkb:O95405-1		13
15336	2.26859e+11	uniprotkb:O14654_IRS4(shortlabel)		3	false	O14654_IRS4	uniprotkb:O14654	taxid:9606	4.68915e+10	uniprotkb:O14654		12
15337	581237	uniprotkb:Q9H1C0_LPAR5(shortlabel)		15	false	Q9H1C0_LPAR5	uniprotkb:Q9H1C0	taxid:9606	141538	uniprotkb:Q9H1C0		265
15338	0.3884372084696713	uniprotkb:Q9NS75_CYSLTR2(shortlabel)		2	false	Q9NS75_CYSLTR2	uniprotkb:Q9NS75	taxid:9606	0.1576051448719049	uniprotkb:Q9NS75		114
15339	0.6243034553281115	uniprotkb:Q8IXI1_RHOT2(shortlabel)		1	false	Q8IXI1_RHOT2	uniprotkb:Q8IXI1	taxid:9606	0.48032533787923604	uniprotkb:Q8IXI1		104
15340	0.6243034553281115	uniprotkb:Q8IXI2_RHOT1(shortlabel)		1	false	Q8IXI2_RHOT1	uniprotkb:Q8IXI2	taxid:9606	0.48032533787923604	uniprotkb:Q8IXI2		104
15341	1.04187e+07	uniprotkb:Q9NRV9_HEBP1(shortlabel)		13	false	Q9NRV9_HEBP1	uniprotkb:Q9NRV9	taxid:9606	1.3659e+06	uniprotkb:Q9NRV9		208
15342	0.3884372084696713	uniprotkb:O95665_NTSR2(shortlabel)		2	false	O95665_NTSR2	uniprotkb:O95665	taxid:9606	0.1576051448719049	uniprotkb:O95665		114
15343	0.462786130885055	uniprotkb:Q8IZM6_BPGAP1(shortlabel)		1	false	Q8IZM6_BPGAP1	uniprotkb:Q8IZM6	taxid:9606	0.3135431393938937	uniprotkb:Q8IZM6		60
15344	0.2632797238097079	uniprotkb:Q9P2M7_CGN(shortlabel)		1	false	Q9P2M7_CGN	uniprotkb:Q9P2M7	taxid:9606	0.08943952339947013	uniprotkb:Q9P2M7		15
15345	0.045793236528535064	uniprotkb:Q8N2S1_LTBP4(shortlabel)		1	false	Q8N2S1_LTBP4	uniprotkb:Q8N2S1	taxid:9606	0.01240142194983294	uniprotkb:Q8N2S1		2
15346	0.6964201078579276	-		1	false		uniprotkb:P01719	taxid:9606	0.6197805744572945	uniprotkb:P01719		153
15347	0.8111898479205267	uniprotkb:P16333_NCK1(shortlabel)		1	false	P16333_NCK1	uniprotkb:P16333	taxid:9606	0.7886783593179476	uniprotkb:P16333		244
15348	4.02185e+07	uniprotkb:O00222_GRM8(shortlabel)		13	false	O00222_GRM8	uniprotkb:O00222	taxid:9606	7.04305e+06	uniprotkb:O00222		286
15349	0.6964201078579276	-		1	false		uniprotkb:P01718	taxid:9606	0.6197805744572945	uniprotkb:P01718		153
15350	0.5879116213454246	uniprotkb:Q5VV41_ARHGEF16(shortlabel)		1	false	Q5VV41_ARHGEF16	uniprotkb:Q5VV41	taxid:9606	0.432072847074915	uniprotkb:Q5VV41		90
15351	0.012692050648711045	uniprotkb:P61586_RHOA(shortlabel)		5	false	P61586_RHOA	uniprotkb:P61586	taxid:9606	0.00295135723218831	uniprotkb:P61586		161
15352	0.6964201078579276	-		1	false		uniprotkb:P01717	taxid:9606	0.6197805744572945	uniprotkb:P01717		153
15353	0.462786130885055	uniprotkb:Q8N103_TAGAP(shortlabel)		1	false	Q8N103_TAGAP	uniprotkb:Q8N103	taxid:9606	0.3135431393938937	uniprotkb:Q8N103		60
15354	0.6964201078579276	-		1	false		uniprotkb:P01716	taxid:9606	0.6197805744572945	uniprotkb:P01716		153
15355	0.6964201078579276	-		1	false		uniprotkb:P01715	taxid:9606	0.6197805744572945	uniprotkb:P01715		153
15356	1.19782e+08	uniprotkb:O14625_CXCL11(shortlabel)		12	false	O14625_CXCL11	uniprotkb:O14625	taxid:9606	1.86837e+07	uniprotkb:O14625		206
15357	0.6964201078579276	-		1	false		uniprotkb:P01714	taxid:9606	0.6197805744572945	uniprotkb:P01714		153
15358	0.6243034553281115	uniprotkb:Q9HBH0_RHOF(shortlabel)		1	false	Q9HBH0_RHOF	uniprotkb:Q9HBH0	taxid:9606	0.48032533787923604	uniprotkb:Q9HBH0		104
15359	0.6964201078579276	-		1	false		uniprotkb:P01713	taxid:9606	0.6197805744572945	uniprotkb:P01713		153
15360	0.6964201078579276	-		1	false		uniprotkb:P01712	taxid:9606	0.6197805744572945	uniprotkb:P01712		153
15361	0.0010181575243833232	uniprotkb:Q14766_LTBP1(shortlabel)		2	false	Q14766_LTBP1	uniprotkb:Q14766	taxid:9606	2.24092e+12	uniprotkb:Q14766		4
15362	0.6964201078579276	-		1	false		uniprotkb:P01711	taxid:9606	0.6197805744572945	uniprotkb:P01711		153
15363	0.6964201078579276	-		1	false		uniprotkb:P01710	taxid:9606	0.6197805744572945	uniprotkb:P01710		153
15364	1.04187e+07	uniprotkb:P49019_HCAR3(shortlabel)		13	false	P49019_HCAR3	uniprotkb:P49019	taxid:9606	1.3659e+06	uniprotkb:P49019		208
15365	0.7849587424012042	uniprotkb:Q8IZP0_ABI1(shortlabel)		1	false	Q8IZP0_ABI1	uniprotkb:Q8IZP0	taxid:9606	0.7296302679256416	uniprotkb:Q8IZP0		206
15366	0.4317687391314387	uniprotkb:P52630_STAT2(shortlabel)		2	false	P52630_STAT2	uniprotkb:P52630	taxid:9606	0.1909903861248452	uniprotkb:P52630		129
15367	0.462786130885055	uniprotkb:Q9P2N2_ARHGAP28(shortlabel)		1	false	Q9P2N2_ARHGAP28	uniprotkb:Q9P2N2	taxid:9606	0.3135431393938937	uniprotkb:Q9P2N2		60
15368	0.5879116213454246	uniprotkb:Q7Z628_NET1(shortlabel)		1	false	Q7Z628_NET1	uniprotkb:Q7Z628	taxid:9606	0.432072847074915	uniprotkb:Q7Z628		90
15369	0.462786130885055	uniprotkb:Q52LW3_ARHGAP29(shortlabel)		1	false	Q52LW3_ARHGAP29	uniprotkb:Q52LW3	taxid:9606	0.3135431393938937	uniprotkb:Q52LW3		60
15370	0.6243034553281115	uniprotkb:Q7L0Q8_RHOU(shortlabel)		1	false	Q7L0Q8_RHOU	uniprotkb:Q7L0Q8	taxid:9606	0.48032533787923604	uniprotkb:Q7L0Q8		104
15371	0.045793236528535064	uniprotkb:P60022_DEFB1(shortlabel)		1	false	P60022_DEFB1	uniprotkb:P60022	taxid:9606	0.01240142194983294	uniprotkb:P60022		2
15372	1.04187e+07	uniprotkb:Q8IVG9_MT-RNR2(shortlabel)		15	false	Q8IVG9_MT-RNR2	uniprotkb:Q8IVG9	taxid:9606	1.06445e+06	uniprotkb:Q8IVG9		305
15373	0.6964201078579276	-		1	false		uniprotkb:P01709	taxid:9606	0.6197805744572945	uniprotkb:P01709		153
15374	0.6964201078579276	uniprotkb:P15498_VAV1(shortlabel)		2	false	P15498_VAV1	uniprotkb:P15498	taxid:9606	0.6082535238548676	uniprotkb:P15498		325
15375	0.6964201078579276	-		1	false		uniprotkb:P01708	taxid:9606	0.6197805744572945	uniprotkb:P01708		153
15376	0.6964201078579276	-		1	false		uniprotkb:P01707	taxid:9606	0.6197805744572945	uniprotkb:P01707		153
15377	0.6964201078579276	-		1	false		uniprotkb:P01706	taxid:9606	0.6197805744572945	uniprotkb:P01706		153
15378	0.6964201078579276	-		1	false		uniprotkb:P01705	taxid:9606	0.6197805744572945	uniprotkb:P01705		153
15379	2.16633e+11	uniprotkb:Q05932_FPGS(shortlabel)		3	false	Q05932_FPGS	uniprotkb:Q05932-2	taxid:9606	4.37412e+09	uniprotkb:Q05932-2		6
15380	0.6964201078579276	-		1	false		uniprotkb:P01704	taxid:9606	0.6197805744572945	uniprotkb:P01704		153
15381	1.04187e+07	uniprotkb:Q9Y2T6_GPR55(shortlabel)		13	false	Q9Y2T6_GPR55	uniprotkb:Q9Y2T6	taxid:9606	1.20942e+06	uniprotkb:Q9Y2T6		206
15382	0.6964201078579276	-		1	false		uniprotkb:P01703	taxid:9606	0.6197805744572945	uniprotkb:P01703		153
15383	0.462786130885055	uniprotkb:O60331_PIP5K1C(shortlabel)		1	false	O60331_PIP5K1C	uniprotkb:O60331	taxid:9606	0.2550022464506641	uniprotkb:O60331		47
15384	0.6964201078579276	-		1	false		uniprotkb:P01702	taxid:9606	0.6197805744572945	uniprotkb:P01702		153
15385	0.6964201078579276	-		1	false		uniprotkb:P01701	taxid:9606	0.6197805744572945	uniprotkb:P01701		153
15386	0.44580090302466524	uniprotkb:Q9UNW8_GPR132(shortlabel)		2	false	Q9UNW8_GPR132	uniprotkb:Q9UNW8	taxid:9606	0.23451054511571598	uniprotkb:Q9UNW8		148
15387	0.6964201078579276	-		1	false		uniprotkb:P01700	taxid:9606	0.6197805744572945	uniprotkb:P01700		153
15388	0.44580090302466524	uniprotkb:Q92847_GHSR(shortlabel)		2	false	Q92847_GHSR	uniprotkb:Q92847	taxid:9606	0.24145771398273735	uniprotkb:Q92847		151
15389	1.04187e+07	uniprotkb:Q9Y4X3_CCL27(shortlabel)		13	false	Q9Y4X3_CCL27	uniprotkb:Q9Y4X3	taxid:9606	128549	uniprotkb:Q9Y4X3		207
15390	0.44580090302466524	uniprotkb:Q7L590_MCM10(shortlabel)		1	false	Q7L590_MCM10	uniprotkb:Q7L590	taxid:9606	0.23121668738717804	uniprotkb:Q7L590		42
15391	0.4317687391314387	uniprotkb:P06307_CCK(shortlabel)		2	false	P06307_CCK	uniprotkb:P06307	taxid:9606	0.19551916427561025	uniprotkb:P06307		131
15392	0.2784240032578604	uniprotkb:Q9NYA4_MTMR4(shortlabel)		1	false	Q9NYA4_MTMR4	uniprotkb:Q9NYA4	taxid:9606	0.0951170996775657	uniprotkb:Q9NYA4		16
15393	0.6964201078579276	-		1	false		uniprotkb:P06309	taxid:9606	0.6099191027590927	uniprotkb:P06309		149
15394	1.04187e+07	uniprotkb:P28566_HTR1E(shortlabel)		13	false	P28566_HTR1E	uniprotkb:P28566	taxid:9606	1.00519e+06	uniprotkb:P28566		203
15395	0.7349198515874139	uniprotkb:Q9GZY6_LAT2(shortlabel)		1	false	Q9GZY6_LAT2	uniprotkb:Q9GZY6	taxid:9606	0.6568565946245403	uniprotkb:Q9GZY6		169
15396	1.04187e+07	uniprotkb:P30872_SSTR1(shortlabel)		13	false	P30872_SSTR1	uniprotkb:P30872	taxid:9606	106947	uniprotkb:P30872		204
15397	0.3347055444488734	uniprotkb:P17676_CEBPB(shortlabel)		1	false	P17676_CEBPB	uniprotkb:P17676	taxid:9606	0.12299227662044727	uniprotkb:P17676		21
15398	1.04187e+07	uniprotkb:P30874_SSTR2(shortlabel)		13	false	P30874_SSTR2	uniprotkb:P30874	taxid:9606	106947	uniprotkb:P30874		204
15399	0.462786130885055	uniprotkb:P63104_YWHAZ(shortlabel)		1	false	P63104_YWHAZ	uniprotkb:P63104	taxid:9606	0.25967268306220653	uniprotkb:P63104		48
15400	6.64229e+07	uniprotkb:O60503_ADCY9(shortlabel)		13	false	O60503_ADCY9	uniprotkb:O60503	taxid:9606	1.20769e+08	uniprotkb:O60503		299
15401	0.462786130885055	uniprotkb:O76093_FGF18(shortlabel)		1	false	O76093_FGF18	uniprotkb:O76093	taxid:9606	0.2871028368651528	uniprotkb:O76093		54
15402	0.2632797238097079	uniprotkb:Q92878_RAD50(shortlabel)		1	false	Q92878_RAD50	uniprotkb:Q92878	taxid:9606	0.08943952339947013	uniprotkb:Q92878		15
15403	0.6964201078579276	-		1	false		uniprotkb:P06311	taxid:9606	0.6099191027590927	uniprotkb:P06311		149
15404	0.6964201078579276	-		1	false		uniprotkb:P06310	taxid:9606	0.6099191027590927	uniprotkb:P06310		149
15405	0.6964201078579276	-		1	false		uniprotkb:P06313	taxid:9606	0.6099191027590927	uniprotkb:P06313		149
15406	581237	uniprotkb:Q92633_LPAR1(shortlabel)		15	false	Q92633_LPAR1	uniprotkb:Q92633	taxid:9606	141538	uniprotkb:Q92633		265
15407	0.01582694824047485	uniprotkb:P15260_IFNGR1(shortlabel)		2	false	P15260_IFNGR1	uniprotkb:P15260	taxid:9606	0.0037560604436724996	uniprotkb:P15260		15
15408	0.6964201078579276	uniprotkb:P06312_IGKV4-1(shortlabel)		1	false	P06312_IGKV4-1	uniprotkb:P06312	taxid:9606	0.6099191027590927	uniprotkb:P06312		149
15409	0.6964201078579276	-		1	false		uniprotkb:P06315	taxid:9606	0.6099191027590927	uniprotkb:P06315		149
15410	0.6964201078579276	-		1	false		uniprotkb:P06314	taxid:9606	0.6099191027590927	uniprotkb:P06314		149
15411	0.462786130885055	uniprotkb:Q9NYF5_FAM13B(shortlabel)		1	false	Q9NYF5_FAM13B	uniprotkb:Q9NYF5	taxid:9606	0.3135431393938937	uniprotkb:Q9NYF5		60
15412	0.6964201078579276	-		1	false		uniprotkb:P06317	taxid:9606	0.6197805744572945	uniprotkb:P06317		153
15413	0.6964201078579276	-		1	false		uniprotkb:P06316	taxid:9606	0.6197805744572945	uniprotkb:P06316		153
15414	0.6964201078579276	-		1	false		uniprotkb:P06319	taxid:9606	0.6197805744572945	uniprotkb:P06319		153
15415	0.462786130885055	uniprotkb:Q13416_ORC2(shortlabel)		1	false	Q13416_ORC2	uniprotkb:Q13416	taxid:9606	0.2780711873902314	uniprotkb:Q13416		52
15416	0.6964201078579276	-		1	false		uniprotkb:P06318	taxid:9606	0.6197805744572945	uniprotkb:P06318		153
15417	0.28503058517669766	uniprotkb:O15530_PDPK1(shortlabel)		3	false	O15530_PDPK1	uniprotkb:O15530	taxid:9606	0.09764684162034235	uniprotkb:O15530		178
15418	0.462786130885055	uniprotkb:Q9UBD5_ORC3(shortlabel)		1	false	Q9UBD5_ORC3	uniprotkb:Q9UBD5	taxid:9606	0.2780711873902314	uniprotkb:Q9UBD5		52
15419	0.44580090302466524	uniprotkb:P28336_NMBR(shortlabel)		2	false	P28336_NMBR	uniprotkb:P28336	taxid:9606	0.23914048439889923	uniprotkb:P28336		150
15420	0.4812200351570922	uniprotkb:Q9NRY4_ARHGAP35(shortlabel)		1	false	Q9NRY4_ARHGAP35	uniprotkb:Q9NRY4	taxid:9606	0.3306373064524327	uniprotkb:Q9NRY4		64
15421	0.4317687391314387	uniprotkb:Q9UBD3_XCL2(shortlabel)		2	false	Q9UBD3_XCL2	uniprotkb:Q9UBD3	taxid:9606	0.19551916427561025	uniprotkb:Q9UBD3		131
15422	0.44580090302466524	uniprotkb:P28335_HTR2C(shortlabel)		2	false	P28335_HTR2C	uniprotkb:P28335	taxid:9606	0.23682472619956413	uniprotkb:P28335		149
15423	2.39964e+10	uniprotkb:Q9NQ66_PLCB1(shortlabel)		13	false	Q9NQ66_PLCB1	uniprotkb:Q9NQ66	taxid:9606	4.79927e+08	uniprotkb:Q9NQ66		408
15424	0.04285802449937356	uniprotkb:P31751_AKT2(shortlabel)		3	false	P31751_AKT2	uniprotkb:P31751	taxid:9606	0.011401464890742438	uniprotkb:P31751		76
15425	0.7815051367054698	uniprotkb:A6NGB9_WIPF3(shortlabel)		1	false	A6NGB9_WIPF3	uniprotkb:A6NGB9	taxid:9606	0.7097292408674681	uniprotkb:A6NGB9		195
15426	5.34314e+11	uniprotkb:Q9H3L0_MMADHC(shortlabel)		2	false	Q9H3L0_MMADHC	uniprotkb:Q9H3L0	taxid:9606	1.12487e+12	uniprotkb:Q9H3L0		3
15427	0.2632797238097079	uniprotkb:Q02750_MAP2K1(shortlabel)		1	false	Q02750_MAP2K1	uniprotkb:Q02750	taxid:9606	0.08943952339947013	uniprotkb:Q02750		15
15428	0.7815051367054698	uniprotkb:P61160_ACTR2(shortlabel)		1	false	P61160_ACTR2	uniprotkb:P61160	taxid:9606	0.7134506224086299	uniprotkb:P61160		197
15429	0.08762771097850677	uniprotkb:Q8IVI9_NOSTRIN(shortlabel)		1	false	Q8IVI9_NOSTRIN	uniprotkb:Q8IVI9	taxid:9606	0.02465315505041243	uniprotkb:Q8IVI9		4
15430	581237	uniprotkb:O60755_GALR3(shortlabel)		13	false	O60755_GALR3	uniprotkb:O60755	taxid:9606	16401	uniprotkb:O60755		176
15431	0.7849587424012042	uniprotkb:Q9UQB8_BAIAP2(shortlabel)		1	false	Q9UQB8_BAIAP2	uniprotkb:Q9UQB8	taxid:9606	0.7296302679256416	uniprotkb:Q9UQB8		206
15432	0.44580090302466524	uniprotkb:P37288_AVPR1A(shortlabel)		2	false	P37288_AVPR1A	uniprotkb:P37288	taxid:9606	0.23914048439889923	uniprotkb:P37288		150
15433	0.4317687391314387	uniprotkb:P04141_CSF2(shortlabel)		1	false	P04141_CSF2	uniprotkb:P04141	taxid:9606	0.1966716936139376	uniprotkb:P04141		35
15434	0.462786130885055	uniprotkb:P05230_FGF1(shortlabel)		1	false	P05230_FGF1	uniprotkb:P05230	taxid:9606	0.29157733983987516	uniprotkb:P05230		55
15435	0.44580090302466524	uniprotkb:P05231_IL6(shortlabel)		1	false	P05231_IL6	uniprotkb:P05231	taxid:9606	0.22149698795719264	uniprotkb:P05231		40
15436	0.462786130885055	uniprotkb:O43182_ARHGAP6(shortlabel)		1	false	O43182_ARHGAP6	uniprotkb:O43182	taxid:9606	0.3135431393938937	uniprotkb:O43182		60
15437	0.7849587424012042	-		1	false		uniprotkb:P06326	taxid:9606	0.7609217282798276	uniprotkb:P06326		225
15438	0.6026218006789105	uniprotkb:Q9NYG5_ANAPC11(shortlabel)		1	false	Q9NYG5_ANAPC11	uniprotkb:Q9NYG5	taxid:9606	0.45326386156327625	uniprotkb:Q9NYG5		96
15439	0.462786130885055	uniprotkb:O43187_IRAK2(shortlabel)		1	false	O43187_IRAK2	uniprotkb:O43187	taxid:9606	0.2960245129694856	uniprotkb:O43187		56
15440	0.01389276191656331	uniprotkb:P31749_AKT1(shortlabel)		4	false	P31749_AKT1	uniprotkb:P31749	taxid:9606	0.00324386019869995	uniprotkb:P31749		100
15441	0.462786130885055	uniprotkb:Q92619_HMHA1(shortlabel)		1	false	Q92619_HMHA1	uniprotkb:Q92619	taxid:9606	0.3135431393938937	uniprotkb:Q92619		60
15442	4.02185e+07	uniprotkb:O15303_GRM6(shortlabel)		13	false	O15303_GRM6	uniprotkb:O15303	taxid:9606	7.04305e+06	uniprotkb:O15303		286
15443	1.04187e+07	uniprotkb:P19875_CXCL2(shortlabel)		13	false	P19875_CXCL2	uniprotkb:P19875	taxid:9606	1.00519e+06	uniprotkb:P19875		203
15444	1.04187e+07	uniprotkb:P19876_CXCL3(shortlabel)		13	false	P19876_CXCL3	uniprotkb:P19876	taxid:9606	1.00519e+06	uniprotkb:P19876		203
15445	1.50723e+07	uniprotkb:P30411_BDKRB2(shortlabel)		15	false	P30411_BDKRB2	uniprotkb:P30411	taxid:9606	2.1058e+06	uniprotkb:P30411		320
15446	0.7815051367054698	uniprotkb:Q9UQC2_GAB2(shortlabel)		1	false	Q9UQC2_GAB2	uniprotkb:Q9UQC2	taxid:9606	0.707850958585569	uniprotkb:Q9UQC2		194
15447	6.64229e+07	uniprotkb:O95622_ADCY5(shortlabel)		13	false	O95622_ADCY5	uniprotkb:O95622	taxid:9606	1.20769e+08	uniprotkb:O95622		299
15448	0.462786130885055	uniprotkb:P84022_SMAD3(shortlabel)		1	false	P84022_SMAD3	uniprotkb:P84022	taxid:9606	0.2960245129694856	uniprotkb:P84022		56
15449	0.7849587424012042	-		1	false		uniprotkb:P06331	taxid:9606	0.7609217282798276	uniprotkb:P06331		225
15450	1.75871e+07	uniprotkb:P08754_GNAI3(shortlabel)		13	false	P08754_GNAI3	uniprotkb:P08754	taxid:9606	260861	uniprotkb:P08754		219
15451	1.04187e+07	uniprotkb:P51582_P2RY4(shortlabel)		13	false	P51582_P2RY4	uniprotkb:P51582	taxid:9606	1.3659e+06	uniprotkb:P51582		208
15452	0.44580090302466524	uniprotkb:O43193_MLNR(shortlabel)		2	false	O43193_MLNR	uniprotkb:O43193	taxid:9606	0.24145771398273735	uniprotkb:O43193		151
15453	0.06706039560004426	uniprotkb:O60760_HPGDS(shortlabel)		1	false	O60760_HPGDS	uniprotkb:O60760	taxid:9606	0.018545889309485922	uniprotkb:O60760		3
15454	0.5879116213454246	uniprotkb:Q15811_ITSN1(shortlabel)		1	false	Q15811_ITSN1	uniprotkb:Q15811	taxid:9606	0.432072847074915	uniprotkb:Q15811		90
15455	0.462786130885055	uniprotkb:O94988_FAM13A(shortlabel)		1	false	O94988_FAM13A	uniprotkb:O94988	taxid:9606	0.3135431393938937	uniprotkb:O94988		60
15456	1.04187e+07	uniprotkb:Q9H3N8_HRH4(shortlabel)		13	false	Q9H3N8_HRH4	uniprotkb:Q9H3N8	taxid:9606	128549	uniprotkb:Q9H3N8		207
15457	0.7815051367054698	uniprotkb:O15511_ARPC5(shortlabel)		1	false	O15511_ARPC5	uniprotkb:O15511	taxid:9606	0.7134506224086299	uniprotkb:O15511		197
15458	0.462786130885055	uniprotkb:O95837_GNA14(shortlabel)		2	false	O95837_GNA14	uniprotkb:O95837	taxid:9606	0.3111805439034767	uniprotkb:O95837		181
15459	1.04187e+07	uniprotkb:P25089_FPR3(shortlabel)		13	false	P25089_FPR3	uniprotkb:P25089	taxid:9606	1.3659e+06	uniprotkb:P25089		208
15460	0.462786130885055	uniprotkb:Q53QZ3_ARHGAP15(shortlabel)		1	false	Q53QZ3_ARHGAP15	uniprotkb:Q53QZ3	taxid:9606	0.3135431393938937	uniprotkb:Q53QZ3		60
15461	0.7815051367054698	uniprotkb:P61158_ACTR3(shortlabel)		1	false	P61158_ACTR3	uniprotkb:P61158	taxid:9606	0.7134506224086299	uniprotkb:P61158		197
15462	0.10561181877713438	uniprotkb:Q9BXH1_BBC3(shortlabel)		1	false	Q9BXH1_BBC3	uniprotkb:Q9BXH1	taxid:9606	0.030723438189711818	uniprotkb:Q9BXH1		5
15463	581237	uniprotkb:Q92888_ARHGEF1(shortlabel)		15	false	Q92888_ARHGEF1	uniprotkb:Q92888	taxid:9606	4810.08	uniprotkb:Q92888		246
15464	0.023658190963668318	uniprotkb:P05013_IFNA6(shortlabel)		2	false	P05013_IFNA6	uniprotkb:P05013	taxid:9606	0.006022084972570118	uniprotkb:P05013		19
15465	0.39972870739219696	uniprotkb:P21731_TBXA2R(shortlabel)		2	false	P21731_TBXA2R	uniprotkb:P21731	taxid:9606	0.1663942466178045	uniprotkb:P21731		118
15466	1.33709e+07	uniprotkb:P21730_C5AR1(shortlabel)		13	false	P21730_C5AR1	uniprotkb:P21730	taxid:9606	1.84127e+06	uniprotkb:P21730		213
15467	1.0	uniprotkb:O15524_SOCS1(shortlabel)	3.0	0	true	O15524_SOCS1	uniprotkb:O15524	taxid:9606	1.0	uniprotkb:O15524	O15524	31
15468	0.023658190963668318	uniprotkb:P05014_IFNA4(shortlabel)		2	false	P05014_IFNA4	uniprotkb:P05014	taxid:9606	0.006022084972570118	uniprotkb:P05014		19
15469	0.023658190963668318	uniprotkb:P05015_IFNA16(shortlabel)		2	false	P05015_IFNA16	uniprotkb:P05015	taxid:9606	0.006022084972570118	uniprotkb:P05015		19
15470	4.39086e+09	uniprotkb:P42898_MTHFR(shortlabel)	3.0	3	true	P42898_MTHFR	uniprotkb:P42898	taxid:9606	8.82374e+08	uniprotkb:P42898	P42898	4
15471	0.004666648647583121	uniprotkb:P05019_IGF1(shortlabel)		3	false	P05019_IGF1	uniprotkb:P05019	taxid:9606	0.0010628348116026628	uniprotkb:P05019		33
15472	0.3884372084696713	uniprotkb:P53779_MAPK10(shortlabel)		1	false	P53779_MAPK10	uniprotkb:P53779	taxid:9606	0.15534087491647744	uniprotkb:P53779		27
15473	0.3993716993027279	uniprotkb:P09619_PDGFRB(shortlabel)		1	false	P09619_PDGFRB	uniprotkb:P09619	taxid:9606	0.16586346171998462	uniprotkb:P09619		29
15474	0.462786130885055	uniprotkb:O15520_FGF10(shortlabel)		1	false	O15520_FGF10	uniprotkb:O15520	taxid:9606	0.2871028368651528	uniprotkb:O15520		54
15475	0.004539214860118117	uniprotkb:P18564_ITGB6(shortlabel)		2	false	P18564_ITGB6	uniprotkb:P18564	taxid:9606	0.0010294678677971233	uniprotkb:P18564		8
15476	0.5879116213454246	uniprotkb:Q5VST9_OBSCN(shortlabel)		1	false	Q5VST9_OBSCN	uniprotkb:Q5VST9	taxid:9606	0.432072847074915	uniprotkb:Q5VST9		90
15477	0.2884779067557495	uniprotkb:Q02763_TEK(shortlabel)		1	false	Q02763_TEK	uniprotkb:Q02763	taxid:9606	0.10076022580463978	uniprotkb:Q02763		17
15478	581237	uniprotkb:P49286_MTNR1B(shortlabel)		13	false	P49286_MTNR1B	uniprotkb:P49286	taxid:9606	16401	uniprotkb:P49286		176
15479	0.462786130885055	uniprotkb:Q9P107_GMIP(shortlabel)		1	false	Q9P107_GMIP	uniprotkb:Q9P107	taxid:9606	0.3135431393938937	uniprotkb:Q9P107		60
15480	1.03373e+07	uniprotkb:P25090_FPR2(shortlabel)		15	false	P25090_FPR2	uniprotkb:P25090	taxid:9606	544067	uniprotkb:P25090		291
15481	0.462786130885055	uniprotkb:P30679_GNA15(shortlabel)		2	false	P30679_GNA15	uniprotkb:P30679	taxid:9606	0.3111805439034767	uniprotkb:P30679		181
15482	1.0	uniprotkb:P10600_TGFB3(shortlabel)	3.0	0	true	P10600_TGFB3	uniprotkb:P10600	taxid:9606	1.0	uniprotkb:P10600	P10600	11
